# Supplementary material for: 5-Bromo-2,7-dimethyl-3-(4-methyl­phenyl­sulfon­yl)-1-benzo­furan
Source: Acta Crystallogr Sect E Struct Rep Online. 2014 Apr 5;70(Pt 5):o520. doi: 10.1107/S1600536814007181 (PMC4011263; doi:10.1107/S1600536814007181)
Supplement: Supplementary file 2 [file e-70-0o520-Isup2.hkl]

# 
# h,k,l, Fc-squared, Fo-squared, sigma(Fo-squared) and status flag 
# 
data_I
_shelx_title ' 1246 IN P-1' 
_shelx_refln_list_code          4 
_shelx_F_calc_maximum      146.38 
_exptl_crystal_F_000       384.00 
_reflns_d_resolution_high  0.7478 
 
loop_ 
 _symmetry_equiv_pos_as_xyz 
 'x, y, z' 
 '-x, -y, -z' 
 
_cell_length_a     8.1554 
_cell_length_b     9.9790 
_cell_length_c    10.1260 
_cell_angle_alpha  77.410 
_cell_angle_beta   77.114 
_cell_angle_gamma  76.009 
 
_shelx_F_squared_multiplier     1.000 
 
loop_ 
 _refln_index_h 
 _refln_index_k 
 _refln_index_l 
 _refln_F_squared_calc 
 _refln_F_squared_meas 
 _refln_F_squared_sigma 
 _refln_observed_status 
   1   0   0      206.30      208.77      5.07 o 
   2   0   0     2871.65     2998.89     48.39 o 
   3   0   0     1800.36     1903.27     28.49 o 
   4   0   0      799.23      779.97     11.50 o 
   5   0   0     2832.70     2831.79     41.92 o 
   6   0   0       50.28       44.68      2.63 o 
   7   0   0      872.87      904.34     34.17 o 
   8   0   0       18.24       21.24      4.83 o 
   9   0   0      138.65      131.87      9.27 o 
  10   0   0      110.56      115.26      9.07 o 
 -10   1   0        0.12       -4.37      4.73 o 
  -9   1   0        0.17       -0.34      3.87 o 
  -8   1   0       50.07       44.41      6.18 o 
  -7   1   0      224.83      219.71     11.78 o 
  -6   1   0        7.87        8.69      3.86 o 
  -5   1   0       70.35       66.44      2.59 o 
  -4   1   0      132.02      155.90      5.13 o 
  -3   1   0      100.01       74.92      2.19 o 
  -2   1   0      245.42      275.38      6.63 o 
  -1   1   0     4569.85     4432.70     72.67 o 
   0   1   0      480.65      522.63      8.25 o 
   1   1   0       19.61       -0.98      1.70 o 
   2   1   0    14313.00    12964.58    233.36 o 
   3   1   0       12.87       14.76      0.81 o 
   4   1   0     2153.88     2230.84     33.47 o 
   5   1   0       44.80       44.10      1.78 o 
   6   1   0      304.64      312.78      5.29 o 
   7   1   0      560.15      553.60     15.83 o 
   8   1   0      101.96      108.22      5.60 o 
   9   1   0      530.21      510.28     21.62 o 
  10   1   0        1.80        1.54      5.02 o 
  -9   2   0        5.21        3.30      4.44 o 
  -8   2   0      281.85      270.81     10.72 o 
  -7   2   0      486.10      471.28     21.43 o 
  -6   2   0      155.31      148.78      7.07 o 
  -5   2   0     2373.32     2257.70     39.16 o 
  -4   2   0     1382.71     1523.83     24.41 o 
  -3   2   0     2509.63     2635.67     39.64 o 
  -2   2   0      560.72      565.74      9.87 o 
  -1   2   0     2401.93     2534.46     30.91 o 
   0   2   0     4654.94     4604.75     69.71 o 
   1   2   0      515.12      536.27      7.68 o 
   2   2   0    21428.37    18348.28    308.42 o 
   3   2   0      102.04      123.85      3.05 o 
   4   2   0      105.59       95.69      2.80 o 
   5   2   0      142.50      142.35      4.02 o 
   6   2   0      166.82      160.91      3.80 o 
   7   2   0      235.03      233.54      8.98 o 
   8   2   0      165.61      157.26      6.87 o 
   9   2   0      282.40      281.46     18.63 o 
  10   2   0       27.91       20.31      4.21 o 
  -9   3   0       93.27       88.22      7.23 o 
  -8   3   0      304.61      296.55     17.57 o 
  -7   3   0       84.22       80.32      8.69 o 
  -6   3   0     1167.57     1111.19     28.97 o 
  -5   3   0      560.64      558.17     11.54 o 
  -4   3   0      325.26      312.40      5.39 o 
  -3   3   0     1477.41     1385.41     21.74 o 
  -2   3   0     1738.61     1892.49     27.23 o 
  -1   3   0     3040.52     3015.43     41.05 o 
   0   3   0      951.42     1032.51     16.34 o 
   1   3   0     2761.33     2682.40     36.97 o 
   2   3   0      921.92      877.31     11.60 o 
   3   3   0     1302.76     1356.63     22.64 o 
   4   3   0    12615.36    13224.76    235.41 o 
   5   3   0      476.13      490.41     10.08 o 
   6   3   0      641.46      672.71     12.09 o 
   7   3   0      138.48      140.84     13.23 o 
   8   3   0      383.42      395.76     12.61 o 
   9   3   0      333.18      320.40     11.18 o 
  10   3   0        4.64        3.63      3.75 o 
  -9   4   0        0.67        0.05      5.25 o 
  -8   4   0      110.58      106.96     11.20 o 
  -7   4   0        1.11        1.47      3.15 o 
  -6   4   0       37.66       37.82      3.23 o 
  -5   4   0      303.67      270.78      7.49 o 
  -4   4   0       82.21       81.84      3.23 o 
  -3   4   0      247.64      274.37      5.57 o 
  -2   4   0      672.06      785.00     10.74 o 
  -1   4   0      394.35      497.78      8.81 o 
   0   4   0      236.96      240.17      4.46 o 
   1   4   0     1842.47     1891.17     25.91 o 
   2   4   0       98.51      103.89      2.24 o 
   3   4   0     1847.63     1878.75     28.48 o 
   4   4   0       55.06       62.32      2.61 o 
   5   4   0       68.88       71.04      3.79 o 
   6   4   0      988.58      985.19     22.43 o 
   7   4   0        1.72        1.09      2.69 o 
   8   4   0      243.66      244.94      9.20 o 
   9   4   0       21.54       28.57      4.12 o 
  10   4   0      115.75      123.44      6.87 o 
  -8   5   0       98.89       93.94      6.53 o 
  -7   5   0      298.63      313.48     11.46 o 
  -6   5   0     1420.17     1373.82     31.34 o 
  -5   5   0      109.74      104.99      4.79 o 
  -4   5   0     1877.45     1801.45     47.85 o 
  -3   5   0      631.70      617.15     10.26 o 
  -2   5   0     1284.38     1190.77     16.27 o 
  -1   5   0     1880.10     1835.66     30.48 o 
   0   5   0     1097.59     1170.07     17.47 o 
   1   5   0      947.23      846.48     13.38 o 
   2   5   0      511.27      512.62      8.09 o 
   3   5   0      695.68      651.22      9.79 o 
   4   5   0      945.11      971.08     17.05 o 
   5   5   0       18.77       32.82      2.87 o 
   6   5   0     1969.58     2015.27     43.90 o 
   7   5   0      235.31      214.96      7.34 o 
   8   5   0       26.28       36.20      8.01 o 
   9   5   0        9.51        4.85      3.93 o 
  10   5   0        1.50       -1.74      3.98 o 
  -8   6   0       44.34       40.68      6.47 o 
  -7   6   0      316.83      307.97     12.94 o 
  -6   6   0       62.87       68.93      9.85 o 
  -5   6   0      235.56      224.99     11.11 o 
  -4   6   0      622.19      577.85     17.71 o 
  -3   6   0      271.16      285.88      7.07 o 
  -2   6   0     3591.26     3555.69     54.08 o 
  -1   6   0      411.21      398.22      7.04 o 
   0   6   0      469.34      370.32      7.01 o 
   1   6   0     1956.16     1990.49     30.78 o 
   2   6   0      986.57     1036.22     15.48 o 
   3   6   0     2995.56     2920.96     43.72 o 
   4   6   0       10.15        9.52      1.96 o 
   5   6   0      996.73      954.22     22.50 o 
   6   6   0      266.66      267.10      8.54 o 
   7   6   0       32.50       46.35      5.42 o 
   8   6   0     1087.18     1038.13     29.33 o 
   9   6   0        3.02        3.04      4.09 o 
  10   6   0      165.23      159.94      8.55 o 
  -7   7   0      295.09      289.80     19.69 o 
  -6   7   0       76.60       66.03     10.43 o 
  -5   7   0       60.66       72.12      7.37 o 
  -4   7   0      270.29      282.00     12.80 o 
  -3   7   0      115.41      113.52      5.12 o 
  -2   7   0      779.27      740.87     15.13 o 
  -1   7   0        1.85       -1.28      1.64 o 
   0   7   0       36.04       28.01      2.14 o 
   1   7   0        9.98        9.68      1.75 o 
   2   7   0       43.69       55.06      2.54 o 
   3   7   0      142.45      143.96      5.07 o 
   4   7   0      243.96      255.24     14.52 o 
   5   7   0      118.79      120.44      5.67 o 
   6   7   0       46.41       44.88      4.11 o 
   7   7   0       62.59       70.77      4.87 o 
   8   7   0       60.59       55.63      5.83 o 
   9   7   0        2.81        7.49      4.54 o 
  -6   8   0       85.52       77.42     11.97 o 
  -5   8   0      924.04      886.01     29.43 o 
  -4   8   0      287.41      252.13     16.22 o 
  -3   8   0     1164.65     1194.67     28.55 o 
  -2   8   0     1786.55     1773.84     34.83 o 
  -1   8   0      541.88      515.31     10.65 o 
   0   8   0     2191.01     2111.23     41.05 o 
   1   8   0      167.25      176.20      6.06 o 
   2   8   0     1297.79     1252.36     27.56 o 
   3   8   0      314.63      326.76      7.64 o 
   4   8   0       79.91       90.48      3.96 o 
   5   8   0      593.23      554.84     15.28 o 
   6   8   0        4.86        4.45      3.46 o 
   7   8   0      393.57      400.14     12.53 o 
   8   8   0       38.50       34.61     10.43 o 
   9   8   0        1.73        0.36      4.95 o 
  -5   9   0       12.31       11.41      6.29 o 
  -4   9   0        6.30        3.08      5.73 o 
  -3   9   0      466.31      443.90     13.16 o 
  -2   9   0       94.11       74.31      5.82 o 
  -1   9   0      506.95      494.89     12.24 o 
   0   9   0        7.40       13.12      4.25 o 
   1   9   0      737.08      731.60     39.77 o 
   2   9   0      515.36      522.28     12.70 o 
   3   9   0      105.45      110.56      5.16 o 
   4   9   0      171.60      166.82      5.88 o 
   5   9   0       48.63       45.72      4.79 o 
   6   9   0      650.27      645.94     18.03 o 
   7   9   0      199.42      183.51      8.58 o 
   8   9   0        6.57        1.33      6.18 o 
   9   9   0      127.91      115.65     12.36 o 
  -4  10   0       49.56       43.05      7.71 o 
  -3  10   0      395.77      403.96     12.85 o 
  -2  10   0      127.22      123.21      6.59 o 
  -1  10   0       92.42       81.91      5.59 o 
   0  10   0      105.45      131.03      8.62 o 
   1  10   0        2.38        7.50      4.56 o 
   2  10   0      362.13      369.82     31.38 o 
   3  10   0       17.04       11.24      3.37 o 
   4  10   0       47.83       49.56      3.85 o 
   5  10   0        2.02       -2.39      4.00 o 
   6  10   0       16.44       23.84      4.98 o 
   7  10   0       62.59       52.62      9.22 o 
   8  10   0       62.25       59.59      7.61 o 
  -3  11   0      221.60      246.26     11.61 o 
  -2  11   0       33.75       26.55      4.76 o 
  -1  11   0      770.52      761.54     20.54 o 
   0  11   0      198.89      189.27     11.02 o 
   1  11   0      746.15      704.09     43.54 o 
   2  11   0      282.91      299.67     13.34 o 
   3  11   0      346.10      363.74     14.79 o 
   4  11   0      555.39      580.08     14.43 o 
   5  11   0       69.69       72.93      6.62 o 
   6  11   0      288.40      266.51     11.44 o 
   7  11   0       12.25        9.17      5.42 o 
  -2  12   0       33.40       39.14      5.45 o 
  -1  12   0       10.91       20.26      6.69 o 
   0  12   0        7.21        5.74      4.51 o 
   1  12   0      237.45      239.29     12.77 o 
   2  12   0       28.69       17.04     12.74 o 
   3  12   0      156.35      170.22     10.39 o 
   4  12   0        2.73        2.06     10.33 o 
   5  12   0       60.78       69.71      7.36 o 
   6  12   0       66.64       72.05      9.31 o 
   2  13   0       16.75       11.84      6.21 o 
  -5 -12   1       15.47       18.29      7.09 o 
  -4 -12   1      121.16      125.22      8.12 o 
  -3 -12   1       16.91       12.15      5.71 o 
  -2 -12   1       81.43       88.14      8.18 o 
  -1 -12   1      106.93      104.03      8.89 o 
   0 -12   1        6.79        6.25      5.88 o 
   1 -12   1       40.75       48.14      7.31 o 
  -6 -11   1       42.47       56.71      6.84 o 
  -5 -11   1      168.29      188.41      9.87 o 
  -4 -11   1      213.81      222.50     18.40 o 
  -3 -11   1       99.89      107.36      9.85 o 
  -2 -11   1      511.89      523.12     34.75 o 
  -1 -11   1      137.76      153.27      9.77 o 
   0 -11   1      595.32      572.36     21.34 o 
   1 -11   1      414.89      415.10     13.40 o 
   2 -11   1      376.81      388.72     12.92 o 
   3 -11   1      368.08      310.65     24.91 o 
  -7 -10   1       24.16       18.61      6.35 o 
  -6 -10   1       71.44       64.65      6.24 o 
  -5 -10   1       22.67       26.62      5.34 o 
  -4 -10   1        4.11        6.67      3.08 o 
  -3 -10   1      147.28      152.75      6.47 o 
  -2 -10   1       49.37       48.01      5.96 o 
  -1 -10   1      192.90      184.52     17.38 o 
   0 -10   1      238.05      226.92     11.58 o 
   1 -10   1       80.53       78.05      7.52 o 
   2 -10   1      347.15      375.72     12.15 o 
   3 -10   1      127.55      120.51      6.59 o 
   4 -10   1      110.34       99.34      9.59 o 
  -8  -9   1       65.89       64.84      7.34 o 
  -7  -9   1      430.27      406.24     16.02 o 
  -6  -9   1       56.39       39.80      5.64 o 
  -5  -9   1      688.07      703.57     19.27 o 
  -4  -9   1       98.83      101.45      4.76 o 
  -3  -9   1      520.24      514.10     11.09 o 
  -2  -9   1      556.37      592.21     18.95 o 
  -1  -9   1       25.50       27.08      4.87 o 
   0  -9   1      906.21      908.03     28.59 o 
   1  -9   1       47.03       55.51      4.99 o 
   2  -9   1      266.33      253.21      8.03 o 
   3  -9   1       97.72      105.17      7.34 o 
   4  -9   1        7.30        3.10      9.85 o 
   5  -9   1      177.53      182.26     12.15 o 
  -9  -8   1        2.48        2.63      5.41 o 
  -8  -8   1      266.58      266.88     12.29 o 
  -7  -8   1        2.76        3.76      4.50 o 
  -6  -8   1      413.90      413.49     12.75 o 
  -5  -8   1      271.61      280.67     10.00 o 
  -4  -8   1     1850.36     1769.51     34.27 o 
  -3  -8   1     1520.03     1558.12     27.30 o 
  -2  -8   1      179.22      167.97      6.66 o 
  -1  -8   1     1426.02     1449.83     28.83 o 
   0  -8   1      770.69      749.72     16.80 o 
   1  -8   1      395.80      383.52     10.30 o 
   2  -8   1      782.27      766.96     16.83 o 
   3  -8   1      170.92      167.27      6.87 o 
   4  -8   1      760.29      749.06     25.64 o 
   5  -8   1      288.69      259.24     13.44 o 
   6  -8   1       93.34       84.98      8.98 o 
  -9  -7   1       84.06       87.36      7.20 o 
  -8  -7   1       20.10       24.77      5.89 o 
  -7  -7   1       27.19       31.10      4.95 o 
  -6  -7   1        2.12        1.47      3.15 o 
  -5  -7   1      231.03      248.58      8.80 o 
  -4  -7   1      121.20      115.26      6.16 o 
  -3  -7   1      949.53      938.42     17.11 o 
  -2  -7   1      712.26      756.44     13.11 o 
  -1  -7   1       25.85       37.57      2.36 o 
   0  -7   1       57.56       62.17      2.83 o 
   1  -7   1      912.07      846.02     17.33 o 
   2  -7   1      115.96      107.42      4.39 o 
   3  -7   1      954.16      914.96     20.91 o 
   4  -7   1       77.39       71.48     11.68 o 
   5  -7   1       31.73       29.67      9.75 o 
   6  -7   1      257.89      247.06     12.95 o 
   7  -7   1        7.14       11.78      8.88 o 
  -9  -6   1      176.84      172.30     15.83 o 
  -8  -6   1     1169.25     1131.03     32.82 o 
  -7  -6   1       20.94       15.85      9.27 o 
  -6  -6   1      570.83      582.39     15.26 o 
  -5  -6   1      217.21      216.79      7.63 o 
  -4  -6   1     2765.39     2710.81     51.23 o 
  -3  -6   1      975.76      967.88     15.81 o 
  -2  -6   1     1274.17     1283.75     18.93 o 
  -1  -6   1     2517.77     2499.86     38.28 o 
   0  -6   1      197.73      174.93      4.75 o 
   1  -6   1     1746.27     1698.71     24.58 o 
   2  -6   1       51.33       57.36      3.70 o 
   3  -6   1       12.06       15.51      2.21 o 
   4  -6   1      778.34      747.02     21.71 o 
   5  -6   1       47.55       52.18      6.07 o 
   6  -6   1      347.72      344.11     14.62 o 
   7  -6   1       22.92       35.72      9.07 o 
   8  -6   1       27.02       16.99      8.30 o 
 -10  -5   1        1.51        0.14      4.56 o 
  -9  -5   1      172.77      183.87     17.38 o 
  -8  -5   1      147.73      127.88      7.12 o 
  -7  -5   1      153.23      183.83      8.31 o 
  -6  -5   1      588.76      624.45     15.64 o 
  -5  -5   1       88.42       73.88      3.15 o 
  -4  -5   1     1107.35     1149.42     20.16 o 
  -3  -5   1      104.47      108.18      3.26 o 
  -2  -5   1     2154.27     2169.93     30.51 o 
  -1  -5   1      262.14      272.25      4.90 o 
   0  -5   1     5983.54     6288.53     90.85 o 
   1  -5   1     2042.57     2099.17     29.62 o 
   2  -5   1      252.21      258.08      5.24 o 
   3  -5   1     2791.56     2739.16     49.12 o 
   4  -5   1      205.18      184.57      8.19 o 
   5  -5   1     1069.92     1101.37     31.57 o 
   6  -5   1      272.31      306.68     19.87 o 
   7  -5   1      130.75      141.97      7.33 o 
   8  -5   1      537.41      611.27     18.99 o 
 -10  -4   1        2.51        5.72      4.40 o 
  -9  -4   1      209.83      219.45      9.73 o 
  -8  -4   1       38.58       36.33      4.48 o 
  -7  -4   1       15.93       14.06      3.46 o 
  -6  -4   1     2508.03     2584.88     55.53 o 
  -5  -4   1       24.69       30.03      2.66 o 
  -4  -4   1        9.65        4.06      1.32 o 
  -3  -4   1      101.49      100.00      2.23 o 
  -2  -4   1      302.88      299.08      5.11 o 
  -1  -4   1       68.89       60.59      1.91 o 
   0  -4   1       10.89       16.34      1.94 o 
   1  -4   1      934.59     1034.05     18.18 o 
   2  -4   1      671.18      733.05     11.20 o 
   3  -4   1       50.77       49.94      3.39 o 
   4  -4   1       81.32       66.60      6.55 o 
   5  -4   1       94.69      103.09      4.93 o 
   6  -4   1       32.61       37.97      4.03 o 
   7  -4   1      168.77      158.32     11.58 o 
   8  -4   1        1.38       -5.79      5.99 o 
   9  -4   1        3.19       -6.37      7.34 o 
 -10  -3   1      222.57      241.41     18.73 o 
  -9  -3   1      358.17      373.57     13.10 o 
  -8  -3   1       30.03       26.81      3.95 o 
  -7  -3   1      787.60      828.50     23.40 o 
  -6  -3   1      178.21      169.61      5.75 o 
  -5  -3   1      347.88      348.74      7.81 o 
  -4  -3   1     7046.80     7495.57    121.10 o 
  -3  -3   1       45.81       87.04      2.80 o 
  -2  -3   1     3222.12     3205.98     43.68 o 
  -1  -3   1     1404.38     1477.87     22.28 o 
   0  -3   1     6088.86     6200.80    106.73 o 
   1  -3   1     3740.41     3993.27     75.97 o 
   2  -3   1     1278.24     1292.96     18.57 o 
   3  -3   1     4975.82     4979.11    122.35 o 
   4  -3   1      239.78      203.94      5.00 o 
   5  -3   1     1501.17     1514.20     38.01 o 
   6  -3   1        8.93       11.04      3.24 o 
   7  -3   1       46.30       48.85      6.95 o 
   8  -3   1      321.48      298.49     16.80 o 
   9  -3   1       14.71       17.91      6.27 o 
 -10  -2   1        7.60        9.81      4.57 o 
  -9  -2   1       28.61       26.39      4.34 o 
  -8  -2   1      423.43      402.25     13.17 o 
  -7  -2   1        9.89       11.60      3.07 o 
  -6  -2   1      162.28      158.85      6.48 o 
  -5  -2   1     1125.66     1208.25     20.39 o 
  -4  -2   1      709.07      847.76     16.22 o 
  -3  -2   1     2905.67     3120.59     50.81 o 
  -2  -2   1     3705.33     4139.37     55.99 o 
  -1  -2   1     2204.24     2236.04     32.98 o 
   0  -2   1     1432.08     1471.13     21.28 o 
   1  -2   1      356.97      367.69      6.34 o 
   2  -2   1     2288.58     2251.68     42.39 o 
   3  -2   1       17.55       11.15      1.17 o 
   4  -2   1      981.46      931.50     17.01 o 
   5  -2   1      695.14      706.12     13.02 o 
   6  -2   1      443.16      422.88     12.81 o 
   7  -2   1      580.06      563.45     20.08 o 
   8  -2   1       85.39      105.61      9.07 o 
   9  -2   1      195.58      208.84      9.26 o 
  10  -2   1      195.81      202.92      9.74 o 
 -10  -1   1      143.13      143.45     10.81 o 
  -9  -1   1      119.48      126.65      9.65 o 
  -8  -1   1      227.56      221.24     17.76 o 
  -7  -1   1      509.65      503.38     15.15 o 
  -6  -1   1       77.52       80.88      4.44 o 
  -5  -1   1     1529.77     1582.64     26.06 o 
  -4  -1   1       75.93       62.68      2.24 o 
  -3  -1   1      397.59      521.50      8.22 o 
  -2  -1   1    19647.25    17992.20    378.33 o 
  -1  -1   1      571.68      655.45     12.64 o 
   0  -1   1      562.46      600.42      9.54 o 
   1  -1   1     2779.46     2912.56     55.05 o 
   2  -1   1     1711.04     1665.13     26.22 o 
   3  -1   1     3753.14     3942.74     63.77 o 
   4  -1   1      294.05      303.90      6.59 o 
   5  -1   1     1332.62     1435.60     30.89 o 
   6  -1   1      350.10      373.17      9.50 o 
   7  -1   1      284.64      303.31     16.99 o 
   8  -1   1       69.11       72.42      4.97 o 
   9  -1   1      139.78      147.20      7.30 o 
  10  -1   1       36.77       38.73      4.91 o 
 -10   0   1       79.85       76.65      8.88 o 
  -9   0   1       67.63       70.47      7.92 o 
  -8   0   1      232.23      246.74     13.32 o 
  -7   0   1      451.04      424.75     18.73 o 
  -6   0   1     4679.00     4613.55    115.14 o 
  -5   0   1      910.56      915.46     14.33 o 
  -4   0   1     1017.45      979.23     15.03 o 
  -3   0   1     2924.73     3048.42     44.93 o 
  -2   0   1      517.04      513.53      8.04 o 
  -1   0   1     1909.84     1984.51     25.78 o 
   0   0   1     2209.10     2261.73     34.94 o 
   1   0   1      383.82      436.65     25.58 o 
   2   0   1     3328.84     3299.11     81.44 o 
   3   0   1      468.18      478.22     10.89 o 
   4   0   1     3116.44     3187.30     51.64 o 
   5   0   1      533.85      499.25     10.67 o 
   6   0   1     1211.89     1197.13     18.54 o 
   7   0   1     1409.59     1416.56     27.00 o 
   8   0   1      171.35      177.62      9.46 o 
   9   0   1      465.02      485.96     20.08 o 
  10   0   1       15.24       19.16      3.99 o 
 -10   1   1       80.85       83.14      7.14 o 
  -9   1   1        0.47        4.25      5.60 o 
  -8   1   1       56.96       53.09      6.76 o 
  -7   1   1       85.47       95.38      7.92 o 
  -6   1   1       53.63       67.77      6.18 o 
  -5   1   1        0.20        1.97      1.30 o 
  -4   1   1      779.15      772.21     14.20 o 
  -3   1   1       30.58       46.16      1.95 o 
  -2   1   1      524.70      535.75     11.39 o 
  -1   1   1      809.29      819.99     11.48 o 
   0   1   1     1641.09     1679.51     29.59 o 
   1   1   1     3854.46     3819.41     62.28 o 
   2   1   1      938.34     1128.00     24.61 o 
   3   1   1     3225.74     3502.63     74.92 o 
   4   1   1      410.70      391.37      8.19 o 
   5   1   1       49.11       47.56      1.37 o 
   6   1   1     1317.50     1330.70     17.70 o 
   7   1   1      155.22      160.59      3.40 o 
   8   1   1      589.65      567.73     15.89 o 
   9   1   1       23.00       19.31      4.25 o 
  10   1   1      223.43      234.39     11.78 o 
  -9   2   1      177.85      191.73     12.94 o 
  -8   2   1      456.47      471.13     15.97 o 
  -7   2   1      194.63      230.91     13.32 o 
  -6   2   1     1015.61     1050.88     57.92 o 
  -5   2   1      247.71      227.90      9.64 o 
  -4   2   1     2998.58     3014.80     52.50 o 
  -3   2   1      695.90      689.31     17.60 o 
  -2   2   1      866.19      913.64     10.84 o 
  -1   2   1     1092.28     1090.55     14.69 o 
   0   2   1      212.75      228.02      3.22 o 
   1   2   1       45.80       44.36      1.05 o 
   2   2   1     3419.53     3560.02     57.65 o 
   3   2   1     1430.51     1460.41     24.04 o 
   4   2   1      158.02      151.02      3.16 o 
   5   2   1        9.10       16.74      1.76 o 
   6   2   1     1263.19     1312.09     20.34 o 
   7   2   1      342.81      335.87      5.70 o 
   8   2   1      153.82      160.09      6.20 o 
   9   2   1       64.88       62.22      6.18 o 
  10   2   1       14.75       10.62      4.44 o 
  -9   3   1       73.97       88.01      7.57 o 
  -8   3   1        5.59       10.82      4.77 o 
  -7   3   1      391.70      421.57     13.36 o 
  -6   3   1      206.09      224.74     10.15 o 
  -5   3   1      683.38      677.09     14.09 o 
  -4   3   1      283.30      269.47      5.79 o 
  -3   3   1     2433.50     2665.85     37.08 o 
  -2   3   1     6030.43     6242.39     78.37 o 
  -1   3   1     5096.17     5158.37     68.52 o 
   0   3   1      779.16      720.27     11.25 o 
   1   3   1     1742.83     1803.49     23.09 o 
   2   3   1     2814.88     2734.58     50.36 o 
   3   3   1      939.33      896.60     15.21 o 
   4   3   1     1335.54     1413.60     23.51 o 
   5   3   1      909.35      854.87     14.63 o 
   6   3   1     1221.00     1259.45     23.58 o 
   7   3   1      250.38      257.63      5.63 o 
   8   3   1      498.71      497.34     16.60 o 
   9   3   1        8.03        5.78      2.91 o 
  10   3   1      374.48      371.68     13.23 o 
  -9   4   1      105.86      103.56      9.89 o 
  -8   4   1       13.89       12.49      5.56 o 
  -7   4   1        0.72       -0.46      3.39 o 
  -6   4   1      395.53      408.96     13.12 o 
  -5   4   1      377.65      358.82      9.27 o 
  -4   4   1      444.98      443.48      9.84 o 
  -3   4   1      493.92      559.75      8.06 o 
  -2   4   1      424.24      481.39      7.09 o 
  -1   4   1        0.48        1.29      1.21 o 
   0   4   1      362.84      417.82      6.16 o 
   1   4   1      107.87      108.84      2.40 o 
   2   4   1      202.33      180.13      3.01 o 
   3   4   1       15.84       19.62      1.37 o 
   4   4   1        3.40        1.37      1.11 o 
   5   4   1       20.86       23.91      1.82 o 
   6   4   1      183.36      196.80      5.17 o 
   7   4   1      277.60      271.81      7.86 o 
   8   4   1       35.27       28.32      3.38 o 
   9   4   1      100.79      107.78      5.63 o 
  10   4   1       16.19       18.25      6.37 o 
  -8   5   1      132.03      126.84      8.59 o 
  -7   5   1      452.00      508.18     16.64 o 
  -6   5   1       10.34       12.79      3.71 o 
  -5   5   1      712.91      738.72     18.09 o 
  -4   5   1     1204.28     1184.72     26.71 o 
  -3   5   1      600.03      614.07      9.74 o 
  -2   5   1     1978.11     1877.85     30.42 o 
  -1   5   1      668.43      638.50     11.72 o 
   0   5   1     4523.79     4704.44     63.83 o 
   1   5   1     4078.99     4245.04     62.60 o 
   2   5   1      309.57      288.91      4.75 o 
   3   5   1      974.41     1024.23     16.43 o 
   4   5   1      170.90      141.78      3.90 o 
   5   5   1      284.10      282.98      6.87 o 
   6   5   1      637.28      666.34     21.08 o 
   7   5   1       28.54       34.63      3.17 o 
   8   5   1      193.21      183.97      7.81 o 
   9   5   1        1.52        4.59      3.33 o 
  10   5   1      133.00      139.32      7.22 o 
  -8   6   1      310.90      356.52     14.00 o 
  -7   6   1        9.30        9.96      4.67 o 
  -6   6   1      141.81      144.26      7.89 o 
  -5   6   1      480.77      453.82     16.84 o 
  -4   6   1       55.83       44.11      4.66 o 
  -3   6   1     2091.53     2031.85     38.79 o 
  -2   6   1       47.30       55.45      2.49 o 
  -1   6   1     1742.02     1729.45     26.88 o 
   0   6   1      285.77      286.71      5.31 o 
   1   6   1      327.70      261.26      5.30 o 
   2   6   1     3318.27     3369.62     45.86 o 
   3   6   1      221.87      208.31      3.98 o 
   4   6   1     1506.52     1442.34     32.21 o 
   5   6   1      294.87      284.59      9.79 o 
   6   6   1      539.07      525.02     17.99 o 
   7   6   1      547.32      524.22     15.37 o 
   8   6   1      348.82      325.06     11.58 o 
   9   6   1      229.83      239.93     12.36 o 
  10   6   1      131.86      109.64      6.87 o 
  -7   7   1      236.53      265.66     19.50 o 
  -6   7   1        3.69        1.16      7.92 o 
  -5   7   1      294.00      294.44     13.57 o 
  -4   7   1        3.31        5.60      5.02 o 
  -3   7   1      410.79      393.90     10.71 o 
  -2   7   1      329.39      297.25      7.04 o 
  -1   7   1      223.91      225.57      5.57 o 
   0   7   1     1074.86     1099.28     18.19 o 
   1   7   1       56.43       53.97      3.08 o 
   2   7   1      731.27      771.84     14.55 o 
   3   7   1        0.84        1.76      1.32 o 
   4   7   1      118.46      114.69      5.32 o 
   5   7   1      240.31      233.05     11.92 o 
   6   7   1      226.17      231.05      8.21 o 
   7   7   1        0.09       -0.71      3.02 o 
   8   7   1       19.57       27.20      5.31 o 
   9   7   1       30.13       23.74      4.85 o 
  10   7   1        3.20        4.62      4.77 o 
  -6   8   1      253.48      286.90     20.27 o 
  -5   8   1      338.07      363.74     21.62 o 
  -4   8   1      501.47      432.14     24.13 o 
  -3   8   1      691.60      676.90     17.80 o 
  -2   8   1      117.03      110.38      6.19 o 
  -1   8   1     1597.18     1586.09     27.09 o 
   0   8   1      443.79      415.67      8.05 o 
   1   8   1     1287.50     1263.08     25.40 o 
   2   8   1      728.11      759.43     23.02 o 
   3   8   1      233.31      219.36      7.56 o 
   4   8   1     3411.77     3496.11     75.23 o 
   5   8   1      275.77      269.46      9.40 o 
   6   8   1      614.07      630.49     16.93 o 
   7   8   1       67.04       72.71      7.22 o 
   8   8   1       70.53       68.69      6.38 o 
   9   8   1      191.36      199.01     10.15 o 
  -5   9   1        9.98       11.97      9.27 o 
  -4   9   1      168.65      189.47     11.52 o 
  -3   9   1        2.92        2.79      3.58 o 
  -2   9   1      279.05      247.81      7.99 o 
  -1   9   1      145.01      141.56      6.74 o 
   0   9   1       30.44       26.73      4.63 o 
   1   9   1      827.35      824.68     16.76 o 
   2   9   1        8.30        9.11      2.75 o 
   3   9   1      942.74      941.94     19.89 o 
   4   9   1       61.56       69.20      6.60 o 
   5   9   1      254.21      242.37      9.40 o 
   6   9   1      401.96      395.08     12.76 o 
   7   9   1       20.59       21.17      4.45 o 
   8   9   1      338.04      320.41     16.12 o 
   9   9   1        6.64        5.41      5.46 o 
  -4  10   1       96.59      100.19      9.68 o 
  -3  10   1      309.02      320.72     19.03 o 
  -2  10   1       21.05       13.27      3.91 o 
  -1  10   1      451.17      468.21     13.87 o 
   0  10   1       10.40        8.94      5.41 o 
   1  10   1      362.55      376.57     25.00 o 
   2  10   1      194.70      200.78      7.24 o 
   3  10   1        5.11        2.66      2.94 o 
   4  10   1      397.85      402.15     10.53 o 
   5  10   1        0.29        2.70      4.21 o 
   6  10   1      376.60      356.43     12.63 o 
   7  10   1       50.71       56.23      7.25 o 
   8  10   1        7.85       11.93      5.87 o 
  -3  11   1      205.76      222.60     11.34 o 
  -2  11   1      407.10      438.73     13.84 o 
  -1  11   1      367.35      389.52     12.77 o 
   0  11   1      478.34      442.78     13.64 o 
   1  11   1      473.24      510.94     22.40 o 
   2  11   1       16.19       21.61      5.25 o 
   3  11   1      498.10      506.70     20.05 o 
   4  11   1      345.57      336.21      9.77 o 
   5  11   1      249.58      239.70     10.49 o 
   6  11   1      131.14      149.79      8.51 o 
   7  11   1       57.71       61.01      6.53 o 
  -2  12   1        0.22       -3.75      5.08 o 
  -1  12   1       22.79       28.45      5.01 o 
   0  12   1      104.03      116.78      7.18 o 
   1  12   1       47.36       41.97      6.82 o 
   2  12   1      176.10      172.75     10.43 o 
   3  12   1       43.97       48.57      6.43 o 
   4  12   1        1.27       -1.23      3.68 o 
   5  12   1      253.67      277.53     18.09 o 
   6  12   1        1.86        1.42      7.54 o 
   1  13   1      106.64      127.78     10.02 o 
   2  13   1       43.36       41.94      6.92 o 
   3  13   1      230.50      251.54     22.78 o 
   4  13   1       18.63       19.92      6.27 o 
  -4 -12   2      113.13      112.31     18.63 o 
  -3 -12   2       55.09       68.73      7.45 o 
  -2 -12   2       96.87       90.84      8.71 o 
  -1 -12   2        1.22       -1.62      5.75 o 
   0 -12   2       50.92       37.33      7.37 o 
   1 -12   2        0.84       -2.32      7.53 o 
  -6 -11   2      117.41      131.41      8.80 o 
  -5 -11   2      317.86      300.01     12.62 o 
  -4 -11   2      155.58      167.83      9.49 o 
  -3 -11   2      503.84      545.88     32.63 o 
  -2 -11   2      203.87      199.85     12.55 o 
  -1 -11   2      497.03      501.90     19.48 o 
   0 -11   2      364.17      369.18     16.32 o 
   1 -11   2      269.14      254.45     10.33 o 
   2 -11   2      197.64      173.07     14.58 o 
   3 -11   2       17.98        8.30     10.81 o 
  -7 -10   2       10.90       15.39      6.51 o 
  -6 -10   2      171.91      165.48      9.10 o 
  -5 -10   2        6.03        1.58      4.60 o 
  -4 -10   2       68.75       69.01      4.87 o 
  -3 -10   2      143.87      135.83      8.57 o 
  -2 -10   2       38.17       34.53      5.64 o 
  -1 -10   2      103.69      109.15     14.19 o 
   0 -10   2       17.61       23.06     10.14 o 
   1 -10   2      205.85      214.50     11.64 o 
   2 -10   2      119.71      137.32      6.99 o 
   3 -10   2      126.55      121.16     10.17 o 
   4 -10   2      196.55      187.08     12.84 o 
  -8  -9   2      184.48      164.81     10.58 o 
  -7  -9   2       13.50       12.08      5.74 o 
  -6  -9   2      596.71      566.78     20.63 o 
  -5  -9   2      204.57      237.40     15.22 o 
  -4  -9   2      112.43      114.42      5.40 o 
  -3  -9   2      417.61      436.72     10.06 o 
  -2  -9   2       45.76       52.81      5.99 o 
  -1  -9   2      615.56      645.81     28.38 o 
   0  -9   2      348.32      321.39     15.35 o 
   1  -9   2      193.24      190.90      8.39 o 
   2  -9   2      234.10      218.56      7.45 o 
   3  -9   2       29.12       29.71      3.78 o 
   4  -9   2       42.86       42.57      7.61 o 
   5  -9   2        1.51        1.05      7.05 o 
  -8  -8   2        3.45        3.98      5.14 o 
  -7  -8   2      112.39      113.23     11.58 o 
  -6  -8   2      308.34      328.41     25.62 o 
  -5  -8   2        7.18        7.08      3.82 o 
  -4  -8   2      899.81      908.85     19.22 o 
  -3  -8   2       72.17       76.86      3.76 o 
  -2  -8   2      918.43      950.30     17.83 o 
  -1  -8   2     1028.02     1003.05     24.50 o 
   0  -8   2       42.36       51.90      4.55 o 
   1  -8   2     1518.49     1539.35     39.63 o 
   2  -8   2      324.14      327.44      9.05 o 
   3  -8   2     1111.53     1037.58     25.25 o 
   4  -8   2      575.77      540.90     38.03 o 
   5  -8   2      330.92      332.60     15.78 o 
   6  -8   2      571.78      573.08     22.32 o 
  -9  -7   2       15.25       14.08      5.65 o 
  -8  -7   2        0.92       -3.09      4.64 o 
  -7  -7   2       34.17       38.50      9.27 o 
  -6  -7   2      266.35      282.99     17.60 o 
  -5  -7   2       44.17       52.32      6.37 o 
  -4  -7   2       60.62       55.19      3.32 o 
  -3  -7   2       44.58       44.88      2.84 o 
  -2  -7   2      117.75      137.41      4.54 o 
  -1  -7   2      204.64      194.23      5.13 o 
   0  -7   2      594.22      630.54     14.36 o 
   1  -7   2       19.31       20.19      2.70 o 
   2  -7   2        1.69        2.80      2.19 o 
   3  -7   2        2.12        4.21      2.56 o 
   4  -7   2       19.15       13.71      4.86 o 
   5  -7   2      337.55      334.44     14.71 o 
   6  -7   2       92.37       97.05      9.65 o 
   7  -7   2      114.53      145.00     14.29 o 
  -9  -6   2      155.90      161.62      9.45 o 
  -8  -6   2      326.03      308.25     12.70 o 
  -7  -6   2      368.60      361.95     18.05 o 
  -6  -6   2      239.72      236.51     10.31 o 
  -5  -6   2      368.43      367.67     11.22 o 
  -4  -6   2      265.70      269.96      9.47 o 
  -3  -6   2       22.26       25.04      2.06 o 
  -2  -6   2     1846.92     1840.30     26.61 o 
  -1  -6   2      832.40      807.74     13.57 o 
   0  -6   2     1171.93     1221.04     21.53 o 
   1  -6   2     1158.04     1154.26     23.22 o 
   2  -6   2      338.15      291.65      7.32 o 
   3  -6   2     1975.90     1953.35     49.82 o 
   4  -6   2      473.48      429.30     20.47 o 
   5  -6   2      405.22      401.83     15.86 o 
   6  -6   2      226.49      239.19     12.24 o 
   7  -6   2       53.82       58.15      7.43 o 
   8  -6   2       71.25       80.70     11.39 o 
  -9  -5   2       15.76        9.68      5.70 o 
  -8  -5   2        6.43        0.09      4.07 o 
  -7  -5   2      268.96      267.51     20.27 o 
  -6  -5   2      460.77      431.39     14.52 o 
  -5  -5   2      993.67     1030.17     24.04 o 
  -4  -5   2       29.69       27.57      3.28 o 
  -3  -5   2      906.72      955.56     15.59 o 
  -2  -5   2      604.10      593.05     10.18 o 
  -1  -5   2      543.23      508.06      8.95 o 
   0  -5   2     1217.92     1150.12     23.55 o 
   1  -5   2      280.86      246.02      5.43 o 
   2  -5   2     3414.73     3317.27     54.79 o 
   3  -5   2      519.19      516.05     15.55 o 
   4  -5   2      254.32      231.47      9.39 o 
   5  -5   2      349.76      372.71     14.21 o 
   6  -5   2      518.73      480.66     34.08 o 
   7  -5   2      628.75      632.00     19.23 o 
   8  -5   2      106.37      103.10     11.00 o 
 -10  -4   2       13.32        8.42      6.66 o 
  -9  -4   2       11.33        6.85      5.12 o 
  -8  -4   2       14.53        7.18      4.09 o 
  -7  -4   2       48.49       54.00      5.18 o 
  -6  -4   2      647.60      643.74     19.37 o 
  -5  -4   2       55.47       59.33      3.11 o 
  -4  -4   2      126.07      126.58      3.73 o 
  -3  -4   2        8.79        6.15      1.02 o 
  -2  -4   2      331.54      359.81      6.55 o 
  -1  -4   2      345.12      409.91      7.23 o 
   0  -4   2        8.43       10.48      1.15 o 
   1  -4   2      230.88      212.09      4.74 o 
   2  -4   2       20.21        9.16      1.15 o 
   3  -4   2      380.97      403.28      9.53 o 
   4  -4   2      236.81      228.00      8.67 o 
   5  -4   2       65.12       62.67      4.19 o 
   6  -4   2       20.46       18.02      4.31 o 
   7  -4   2        4.16       11.61      4.50 o 
   8  -4   2       10.21       10.62      6.37 o 
   9  -4   2      192.87      206.20     14.67 o 
 -10  -3   2      217.49      203.47     10.91 o 
  -9  -3   2        3.03       -0.54      4.07 o 
  -8  -3   2      477.12      459.65     15.35 o 
  -7  -3   2      269.72      262.50     10.15 o 
  -6  -3   2      504.67      490.52     21.91 o 
  -5  -3   2     1564.32     1530.53     33.58 o 
  -4  -3   2     1343.03     1442.07     24.22 o 
  -3  -3   2     4052.48     4102.44     60.47 o 
  -2  -3   2     1269.18     1277.47     19.55 o 
  -1  -3   2     1848.87     1799.95     27.10 o 
   0  -3   2      624.88      571.48      8.69 o 
   1  -3   2      533.59      513.25      9.86 o 
   2  -3   2     2934.71     3050.20     46.55 o 
   3  -3   2      778.13      782.70     15.41 o 
   4  -3   2     2279.26     2217.27     35.28 o 
   5  -3   2      604.01      580.85     16.70 o 
   6  -3   2      404.74      351.78     11.81 o 
   7  -3   2      203.35      189.19      9.23 o 
   8  -3   2      428.24      383.63     18.92 o 
   9  -3   2      134.74      160.25     11.97 o 
 -10  -2   2       84.13       83.32      6.93 o 
  -9  -2   2       94.06       98.84      7.72 o 
  -8  -2   2       21.70       22.89      4.30 o 
  -7  -2   2       11.87       12.66      3.76 o 
  -6  -2   2      161.49      167.03     14.87 o 
  -5  -2   2       53.04       61.76      3.01 o 
  -4  -2   2        9.17       15.85      2.09 o 
  -3  -2   2       81.79       54.81      1.69 o 
  -2  -2   2       48.31       35.72      1.75 o 
  -1  -2   2     3883.38     4159.64     60.98 o 
   0  -2   2      237.52      262.87      4.31 o 
   1  -2   2      390.53      360.30      6.42 o 
   2  -2   2     2457.96     2737.50     57.15 o 
   3  -2   2      569.23      497.41      9.15 o 
   4  -2   2     3494.62     3617.71     62.42 o 
   5  -2   2      140.24      138.99      4.12 o 
   6  -2   2     1672.44     1619.38     49.53 o 
   7  -2   2      575.14      535.10     17.42 o 
   8  -2   2       40.09       36.30      6.18 o 
   9  -2   2       57.88       77.67     10.04 o 
  10  -2   2       74.99       75.06      6.37 o 
 -10  -1   2        1.77        0.19      6.37 o 
  -9  -1   2       18.55       15.06      6.18 o 
  -8  -1   2      945.22      925.50     26.54 o 
  -7  -1   2        8.56       11.06      3.48 o 
  -6  -1   2      590.16      553.91     24.91 o 
  -5  -1   2       17.49       18.87      4.58 o 
  -4  -1   2     1119.08     1122.26     19.00 o 
  -3  -1   2     3439.05     3616.98     65.32 o 
  -2  -1   2      743.80      836.58     11.41 o 
  -1  -1   2     2384.23     2452.03     34.51 o 
   0  -1   2      205.40      223.36      3.32 o 
   1  -1   2     1465.47     1545.04     19.17 o 
   2  -1   2       71.01       77.90      2.06 o 
   3  -1   2      231.48      249.90      4.73 o 
   4  -1   2      459.74      389.03      7.02 o 
   5  -1   2        2.51        2.92      1.11 o 
   6  -1   2      199.53      186.89      4.51 o 
   7  -1   2       58.69       62.55      7.10 o 
   8  -1   2       45.61       47.50      6.18 o 
   9  -1   2       24.97       30.17      5.70 o 
  10  -1   2       36.91       32.90      4.41 o 
  -9   0   2      398.73      390.77     19.89 o 
  -8   0   2        8.83        6.76      5.41 o 
  -7   0   2      425.02      436.42     14.33 o 
  -6   0   2       84.86      104.83      5.65 o 
  -5   0   2      257.24      265.67      7.54 o 
  -4   0   2     1946.62     1882.49     32.61 o 
  -3   0   2      362.25      364.00      7.13 o 
  -2   0   2     4577.59     4595.21     63.93 o 
  -1   0   2     2364.84     2413.79     32.78 o 
   0   0   2     9500.70     8762.39    166.08 o 
   1   0   2    12326.46    10719.17    204.59 o 
   2   0   2     2771.94     2908.27     49.56 o 
   3   0   2     4722.17     4557.07     96.52 o 
   4   0   2     1237.18     1313.06     28.81 o 
   5   0   2      759.82      797.05     15.38 o 
   6   0   2     1922.38     1859.09     34.73 o 
   7   0   2       38.09       39.61      2.07 o 
   8   0   2      797.49      821.77     21.43 o 
   9   0   2      131.18      132.71      6.02 o 
  10   0   2        3.62        4.95      4.92 o 
  -9   1   2        8.50        5.60      6.37 o 
  -8   1   2       19.38       24.52      6.37 o 
  -7   1   2       34.04       44.02      6.56 o 
  -6   1   2      426.98      458.73     20.27 o 
  -5   1   2      487.65      485.26     17.11 o 
  -4   1   2       17.67       24.83      1.36 o 
  -3   1   2      465.97      436.67      8.44 o 
  -2   1   2      146.10      153.43      2.54 o 
  -1   1   2       18.35       17.40      0.80 o 
   0   1   2      821.02      823.80     10.88 o 
   1   1   2     1386.77     1489.23     26.83 o 
   2   1   2     1257.96     1283.29     20.60 o 
   3   1   2      585.29      679.22     28.38 o 
   4   1   2      844.27      890.04     25.66 o 
   5   1   2     1413.68     1430.16     40.33 o 
   6   1   2       17.87       21.00      1.20 o 
   7   1   2     1247.94     1229.46     17.58 o 
   8   1   2      324.30      314.33      7.85 o 
  -9   2   2      324.18      295.43     19.89 o 
  -8   2   2       56.70       68.28      5.18 o 
  -7   2   2      581.30      603.73     26.45 o 
  -6   2   2        9.87        0.97      4.63 o 
  -5   2   2      700.01      720.81     23.97 o 
  -4   2   2     1427.95     1521.85     36.42 o 
  -3   2   2     1405.50     1402.73     22.37 o 
  -2   2   2     1415.52     1330.45     17.48 o 
  -1   2   2       57.01       78.10      1.75 o 
   0   2   2    14041.05    12699.37    343.22 o 
   1   2   2     5431.14     5341.37     70.61 o 
   2   2   2     5513.41     5785.03     93.52 o 
   3   2   2      186.20      143.45      2.94 o 
   4   2   2      476.84      555.35     12.96 o 
   5   2   2     1155.90     1092.11     24.48 o 
   6   2   2       66.39       67.80      2.69 o 
   7   2   2      134.54      127.79      3.49 o 
   8   2   2       73.60       71.72      2.46 o 
   9   2   2        3.31        2.12      3.48 o 
  -9   3   2       52.79       64.63      5.29 o 
  -8   3   2       50.14       61.55      4.64 o 
  -7   3   2      752.77      764.90     22.63 o 
  -6   3   2        9.36        9.69      2.64 o 
  -5   3   2     1693.04     1741.10     40.41 o 
  -4   3   2       19.29       17.55      1.92 o 
  -3   3   2     1500.58     1463.32     18.43 o 
  -2   3   2      793.55      800.05     10.16 o 
  -1   3   2      560.72      528.20      7.00 o 
   0   3   2     6943.92     6911.23     89.50 o 
   1   3   2      381.74      406.42      6.31 o 
   2   3   2     4900.41     4753.05     86.66 o 
   3   3   2      560.74      530.48     11.79 o 
   4   3   2     4283.93     4436.46     79.55 o 
   5   3   2     1128.80     1112.49     18.90 o 
   6   3   2      693.93      690.60     12.20 o 
   7   3   2     1473.40     1452.08     22.37 o 
   8   3   2       24.71       28.25      1.91 o 
   9   3   2      470.84      461.76     13.07 o 
  10   3   2       88.94       82.63      6.95 o 
  -8   4   2       38.95       47.19      4.83 o 
  -7   4   2      237.45      251.38      8.69 o 
  -6   4   2       27.96       26.84      3.89 o 
  -5   4   2      136.60      134.01      6.56 o 
  -4   4   2      146.62      137.96      4.53 o 
  -3   4   2        5.74        6.88      1.07 o 
  -2   4   2      748.05      847.33     10.89 o 
  -1   4   2       99.16       88.73      1.98 o 
   0   4   2        6.70       12.49      1.21 o 
   1   4   2      128.21      100.86      2.36 o 
   2   4   2       98.61      120.68      2.41 o 
   3   4   2      116.95      128.05      3.28 o 
   4   4   2       49.73       45.24      1.84 o 
   5   4   2      137.53      133.21      3.32 o 
   6   4   2      167.26      155.61      3.82 o 
   7   4   2      161.07      150.93      6.79 o 
   8   4   2      203.04      197.07     11.18 o 
   9   4   2      189.39      172.54      6.73 o 
  10   4   2        2.27        3.26      3.86 o 
  -8   5   2      413.59      448.78     13.57 o 
  -7   5   2      217.90      212.61      9.88 o 
  -6   5   2      186.30      194.82      8.95 o 
  -5   5   2     2144.38     2086.73     54.52 o 
  -4   5   2       80.22       73.89      3.87 o 
  -3   5   2     2471.35     2437.73     33.32 o 
  -2   5   2       70.95       64.14      1.91 o 
  -1   5   2     1622.35     1544.01     19.38 o 
   0   5   2     3061.08     3176.18     52.15 o 
   1   5   2       14.76       13.79      1.13 o 
   2   5   2     3734.83     3616.73     48.79 o 
   3   5   2       28.75       32.34      1.63 o 
   4   5   2     3367.50     3374.86     55.60 o 
   5   5   2      652.97      640.89     13.64 o 
   6   5   2      443.07      455.76     11.63 o 
   7   5   2      170.98      177.08      6.15 o 
   8   5   2       43.10       39.25      3.36 o 
   9   5   2      299.11      293.64     10.14 o 
  10   5   2       25.33       24.77      3.79 o 
  -7   6   2        3.57        3.04      4.83 o 
  -6   6   2      439.85      399.20     26.64 o 
  -5   6   2        2.10        4.28      3.60 o 
  -4   6   2      219.38      233.88     11.44 o 
  -3   6   2      543.02      519.91     10.47 o 
  -2   6   2      230.49      203.02      4.90 o 
  -1   6   2     2070.43     2043.92     25.84 o 
   0   6   2       17.80       14.45      1.43 o 
   1   6   2     3826.44     3899.51     51.32 o 
   2   6   2     1258.62     1304.25     18.76 o 
   3   6   2      797.14      796.62     11.93 o 
   4   6   2     1789.84     1700.87     32.88 o 
   5   6   2      176.51      173.07      6.33 o 
   6   6   2     1069.39     1057.92     24.46 o 
   7   6   2       92.01       85.23      7.62 o 
   8   6   2      183.12      190.65      7.81 o 
   9   6   2      112.48      118.64      7.92 o 
  10   6   2       35.92       33.60      4.62 o 
  -7   7   2       13.43       12.55      9.46 o 
  -6   7   2      326.04      254.85     18.34 o 
  -5   7   2      228.86      224.73     16.41 o 
  -4   7   2        2.34       -1.43      4.48 o 
  -3   7   2      362.68      361.40      8.93 o 
  -2   7   2       60.82       55.69      2.79 o 
  -1   7   2      780.37      732.64     12.85 o 
   0   7   2        0.86        0.02      1.30 o 
   1   7   2       35.11       43.49      2.08 o 
   2   7   2      403.57      423.66      9.56 o 
   3   7   2      328.12      345.52      8.16 o 
   4   7   2      363.76      359.57     10.44 o 
   5   7   2      425.81      422.56     11.89 o 
   6   7   2       56.37       61.75      4.63 o 
   7   7   2        7.85        6.26      3.04 o 
   8   7   2       17.71        7.97      3.56 o 
   9   7   2        4.70        9.96      4.29 o 
  10   7   2       85.84       94.12      9.36 o 
  -6   8   2      231.50      235.74     18.73 o 
  -5   8   2      208.55      222.61     16.99 o 
  -4   8   2      839.50      788.69     26.38 o 
  -3   8   2      510.42      487.48     13.97 o 
  -2   8   2     1544.66     1546.65     29.32 o 
  -1   8   2     1375.37     1394.36     24.22 o 
   0   8   2      824.14      779.12     12.70 o 
   1   8   2     1394.64     1364.92     25.19 o 
   2   8   2      271.60      251.54      7.36 o 
   3   8   2     1745.00     1699.24     32.81 o 
   4   8   2      201.04      216.62      8.08 o 
   5   8   2      123.91      122.69      7.58 o 
   6   8   2      342.81      344.68     17.30 o 
   7   8   2       13.63        7.52      3.65 o 
   8   8   2      415.04      404.75     12.51 o 
   9   8   2        1.81        4.63      4.51 o 
  -5   9   2        5.00       12.16      9.85 o 
  -4   9   2       21.75       14.99      6.21 o 
  -3   9   2       35.43       40.65      5.30 o 
  -2   9   2      427.88      417.36     11.04 o 
  -1   9   2       59.08       46.40      3.80 o 
   0   9   2       92.81       99.79      7.50 o 
   1   9   2      282.58      294.56      9.22 o 
   2   9   2      208.57      207.89      6.93 o 
   3   9   2      516.78      513.57     13.35 o 
   4   9   2       21.99       15.57      3.79 o 
   5   9   2     1010.44      992.20     24.66 o 
   6   9   2       99.95       91.17      6.13 o 
   7   9   2      304.88      295.76     12.52 o 
   8   9   2       15.06       12.59      4.48 o 
   9   9   2       25.05       20.48      5.66 o 
  -4  10   2      186.50      182.84     16.60 o 
  -3  10   2      144.54      155.20      9.37 o 
  -2  10   2      549.51      525.58     15.29 o 
  -1  10   2      326.73      328.14     11.02 o 
   0  10   2      141.90      139.33      7.31 o 
   1  10   2       42.79       48.93     17.38 o 
   2  10   2      208.31      194.86      6.52 o 
   3  10   2       78.03       88.05      7.22 o 
   4  10   2        0.92       -2.26      2.26 o 
   5  10   2       11.72        0.57      3.89 o 
   6  10   2        0.25        1.06      4.22 o 
   7  10   2        3.71        5.17      4.49 o 
   8  10   2        1.33        2.39      5.75 o 
  -3  11   2      227.26      241.84     12.04 o 
  -2  11   2      400.68      404.65     25.16 o 
  -1  11   2      190.09      180.15      8.39 o 
   0  11   2      625.69      623.11     23.73 o 
   1  11   2      355.26      368.03     15.22 o 
   2  11   2      503.61      513.35     28.77 o 
   3  11   2      464.29      496.47     14.94 o 
   4  11   2       88.05       92.22      4.74 o 
   5  11   2      336.97      358.89     13.03 o 
   6  11   2      113.98      121.66      7.82 o 
   7  11   2      272.33      283.09     18.96 o 
  -2  12   2       16.88       33.59      6.87 o 
  -1  12   2       63.50       70.28      6.16 o 
   0  12   2        7.23        7.59      4.40 o 
   1  12   2       59.31       49.91     10.35 o 
   2  12   2      101.23       91.47      7.89 o 
   3  12   2       59.81       58.81      7.14 o 
   4  12   2       44.01       49.60      4.26 o 
   5  12   2       54.24       63.63      7.00 o 
   6  12   2        3.26        2.85      5.33 o 
   1  13   2      100.62      100.40      7.17 o 
   2  13   2      277.25      284.99     15.83 o 
   3  13   2       48.40       43.89      6.55 o 
   4  13   2       95.39       99.65      6.77 o 
  -2 -12   3       41.15       29.24      7.07 o 
  -1 -12   3      234.10      245.98     13.62 o 
  -5 -11   3      132.13      117.97     16.02 o 
  -4 -11   3       10.61       12.97      5.33 o 
  -3 -11   3      104.66       86.39     18.44 o 
  -2 -11   3      282.59      292.92     14.08 o 
  -1 -11   3      368.74      331.50     25.49 o 
   0 -11   3      323.79      307.07     14.79 o 
   1 -11   3      359.10      366.84     24.62 o 
   2 -11   3      224.81      230.13     11.89 o 
  -6 -10   3       70.30       79.24      8.85 o 
  -5 -10   3        5.36        5.44      4.76 o 
  -4 -10   3       89.40       92.09      6.17 o 
  -3 -10   3       35.83       41.33      4.79 o 
  -2 -10   3        4.09        2.65      4.96 o 
  -1 -10   3       16.19        9.94      6.95 o 
   0 -10   3      262.01      233.44     12.20 o 
   1 -10   3       76.42       68.69      7.57 o 
   2 -10   3      200.91      212.28     10.78 o 
   3 -10   3      137.29      138.78     13.51 o 
   4 -10   3        8.27        7.80      7.33 o 
  -7  -9   3      189.99      203.16     11.66 o 
  -6  -9   3      239.36      234.20     16.22 o 
  -5  -9   3       68.75       82.02      6.64 o 
  -4  -9   3      590.99      614.80     14.73 o 
  -3  -9   3      164.08      165.56      6.45 o 
  -2  -9   3       63.06       64.68     12.26 o 
  -1  -9   3       85.28       96.51      9.75 o 
   0  -9   3      362.69      352.20     14.65 o 
   1  -9   3      435.71      441.13     17.21 o 
   2  -9   3      160.92      161.93      7.68 o 
   3  -9   3      318.41      322.13     15.83 o 
   4  -9   3       82.21       69.53     17.09 o 
   5  -9   3        1.17        0.02      7.53 o 
  -8  -8   3       37.30       33.33     14.87 o 
  -7  -8   3      101.53      109.60     10.62 o 
  -6  -8   3        6.81        7.54      5.09 o 
  -5  -8   3      580.86      581.97     19.35 o 
  -4  -8   3      168.00      179.62      9.75 o 
  -3  -8   3      469.37      478.11     10.58 o 
  -2  -8   3     1229.55     1250.07     29.59 o 
  -1  -8   3      811.36      764.18     39.19 o 
   0  -8   3      704.65      652.09     17.66 o 
   1  -8   3      206.21      194.29      8.37 o 
   2  -8   3     1174.00     1178.07     27.38 o 
   3  -8   3      519.95      513.63     19.90 o 
   4  -8   3      436.82      447.60     18.69 o 
   5  -8   3      412.70      430.28     18.52 o 
   6  -8   3       33.27       37.67     12.65 o 
  -8  -7   3        0.49        2.26      5.14 o 
  -7  -7   3      144.43      150.59      9.32 o 
  -6  -7   3       41.93       39.35      5.83 o 
  -5  -7   3       70.46       68.34      7.51 o 
  -4  -7   3       58.32       61.08      3.68 o 
  -3  -7   3      114.74      116.42      4.33 o 
  -2  -7   3      353.71      355.92      8.18 o 
  -1  -7   3      152.75      136.56      4.94 o 
   0  -7   3       83.20       74.60      4.78 o 
   1  -7   3      332.98      332.29     11.47 o 
   2  -7   3       46.15       49.32      3.37 o 
   3  -7   3       47.08       38.67     13.80 o 
   4  -7   3      469.63      476.88     24.52 o 
   5  -7   3        4.95       -0.74      4.89 o 
   6  -7   3       61.37       59.98      7.69 o 
   7  -7   3      131.95      123.83     13.23 o 
  -9  -6   3        6.62        9.70      5.63 o 
  -8  -6   3      278.74      259.07     14.87 o 
  -7  -6   3      269.77      273.46     13.42 o 
  -6  -6   3      233.14      240.01     10.68 o 
  -5  -6   3      674.15      687.13     17.70 o 
  -4  -6   3      468.09      462.23      9.57 o 
  -3  -6   3     2766.59     2745.11     45.88 o 
  -2  -6   3      771.87      793.41     15.34 o 
  -1  -6   3      792.60      777.86     13.31 o 
   0  -6   3     2036.76     2042.98     32.88 o 
   1  -6   3      652.06      679.57     18.79 o 
   2  -6   3      402.39      381.77     11.08 o 
   3  -6   3      182.80      175.89      8.70 o 
   4  -6   3     1133.27     1062.48     32.74 o 
   5  -6   3      245.99      277.15     13.90 o 
   6  -6   3       41.06       39.51     19.31 o 
   7  -6   3      197.46      196.60     11.43 o 
   8  -6   3        1.16       -0.97      7.72 o 
  -9  -5   3       49.11       49.00      6.54 o 
  -8  -5   3        0.82        3.50      4.57 o 
  -7  -5   3       35.10       34.84      5.79 o 
  -6  -5   3      140.56      144.64      7.96 o 
  -5  -5   3       50.37       64.93      4.19 o 
  -4  -5   3     1021.77      950.53     17.00 o 
  -3  -5   3       75.98       79.59      3.10 o 
  -2  -5   3      503.12      493.14      8.90 o 
  -1  -5   3      732.36      724.60     12.25 o 
   0  -5   3      956.07     1113.83     17.09 o 
   1  -5   3     1253.35     1245.22     18.65 o 
   2  -5   3     1028.35     1015.31     22.46 o 
   3  -5   3     3485.73     3429.89     83.45 o 
   4  -5   3      390.61      417.05     13.92 o 
   5  -5   3      290.00      270.57     12.10 o 
   6  -5   3      783.41      764.92     61.40 o 
   7  -5   3      195.41      201.41     10.90 o 
   8  -5   3      271.20      267.21     17.38 o 
  -9  -4   3        1.07        5.68      5.89 o 
  -8  -4   3      328.67      338.82     13.21 o 
  -7  -4   3       49.41       51.71      5.44 o 
  -6  -4   3      153.11      152.03      7.85 o 
  -5  -4   3      203.56      215.52      9.07 o 
  -4  -4   3      121.09      124.77      3.08 o 
  -3  -4   3     1261.02     1262.47     19.80 o 
  -2  -4   3       69.19       83.59      3.31 o 
  -1  -4   3      166.20      151.67      3.80 o 
   0  -4   3      274.15      314.06      5.59 o 
   1  -4   3       97.25      115.92      2.80 o 
   2  -4   3      190.91      187.03      4.92 o 
   3  -4   3      410.37      405.51     10.24 o 
   4  -4   3       16.52       19.26      3.46 o 
   5  -4   3      964.73      923.65     25.41 o 
   6  -4   3      321.50      290.92     12.29 o 
   7  -4   3       27.47       18.62      5.10 o 
   8  -4   3      107.23      131.87     11.20 o 
   9  -4   3       47.17       74.72      9.85 o 
  -9  -3   3      321.34      318.85     22.01 o 
  -8  -3   3       87.46       84.22      6.61 o 
  -7  -3   3      142.10      148.40     13.71 o 
  -6  -3   3      391.36      454.10     15.07 o 
  -5  -3   3      160.48      155.79      7.36 o 
  -4  -3   3     1702.12     1623.73     30.67 o 
  -3  -3   3      981.15     1072.05     15.49 o 
  -2  -3   3     2695.51     2654.89     37.97 o 
  -1  -3   3     2430.28     2559.93     36.66 o 
   0  -3   3     1963.12     2040.07     28.70 o 
   1  -3   3     3180.27     3123.81     49.64 o 
   2  -3   3     2725.48     2913.95     42.35 o 
   3  -3   3      840.87      837.63     17.32 o 
   4  -3   3     1320.50     1367.74     32.74 o 
   5  -3   3     1500.63     1413.99     36.26 o 
   6  -3   3      142.20      152.58      7.30 o 
   7  -3   3       21.87       11.37      4.11 o 
   8  -3   3      401.82      389.35     14.94 o 
   9  -3   3       92.35       93.83      9.65 o 
  -9  -2   3        3.91        2.10      4.64 o 
  -8  -2   3       37.59       51.00      5.46 o 
  -7  -2   3      343.88      363.46     13.09 o 
  -6  -2   3       95.97       77.81      5.52 o 
  -5  -2   3      147.68      118.99      8.69 o 
  -4  -2   3      269.47      290.58      6.76 o 
  -3  -2   3      384.49      419.60      6.40 o 
  -2  -2   3     3363.38     3267.01     46.24 o 
  -1  -2   3       20.90       16.43      1.14 o 
   0  -2   3     4226.06     4295.82     52.82 o 
   1  -2   3     1526.76     1691.19     24.17 o 
   2  -2   3       70.62       54.29      3.41 o 
   3  -2   3     1274.32     1302.31     19.70 o 
   4  -2   3       86.65       81.52      2.53 o 
   5  -2   3      958.62      886.23     15.25 o 
   6  -2   3      260.53      261.06      9.27 o 
   7  -2   3     1391.24     1347.20     39.97 o 
   8  -2   3       62.12       67.38      5.71 o 
   9  -2   3       13.36       16.02      5.99 o 
  10  -2   3      206.29      202.05      8.98 o 
  -9  -1   3      568.81      593.88     27.42 o 
  -8  -1   3       20.72       22.73      4.64 o 
  -7  -1   3      403.88      413.61     14.20 o 
  -6  -1   3      322.70      322.72     11.53 o 
  -5  -1   3      226.12      194.46      6.05 o 
  -4  -1   3     1963.14     2037.84     42.98 o 
  -3  -1   3      251.07      263.92      4.27 o 
  -2  -1   3     2067.62     2070.86     29.65 o 
  -1  -1   3       35.45       33.47      1.93 o 
   0  -1   3     1965.53     2059.08     24.92 o 
   1  -1   3     3945.26     3984.61     49.94 o 
   2  -1   3      349.41      409.75      7.47 o 
   3  -1   3      717.77      741.44     11.92 o 
   4  -1   3      319.28      380.69      7.03 o 
   5  -1   3       98.67       75.59      2.54 o 
   6  -1   3       31.06       39.98      2.01 o 
   7  -1   3       27.48       24.84      2.25 o 
   8  -1   3        0.55        4.27      3.45 o 
   9  -1   3      247.89      233.47      8.51 o 
  10  -1   3       50.72       60.66      4.49 o 
  -9   0   3       73.92       88.23     10.23 o 
  -8   0   3       54.31       56.76      7.92 o 
  -7   0   3      738.29      754.70     22.66 o 
  -6   0   3      608.33      592.01     18.15 o 
  -5   0   3     2006.50     2037.75     43.85 o 
  -4   0   3      567.71      581.57     10.24 o 
  -3   0   3     2013.47     1917.21     29.65 o 
  -2   0   3     3775.81     3985.64     56.18 o 
  -1   0   3     1076.47     1130.39     14.80 o 
   0   0   3     5934.24     6030.74     75.62 o 
   1   0   3      130.12      118.07      2.28 o 
   2   0   3     5151.02     5157.65     85.04 o 
   3   0   3     2789.51     2967.52     44.40 o 
   4   0   3       19.61       50.65      1.66 o 
   5   0   3     1667.65     1612.18     26.77 o 
   6   0   3      158.75      176.23      3.96 o 
   7   0   3     1068.79     1032.03     17.82 o 
   8   0   3      161.79      172.88      4.27 o 
   9   0   3      390.18      400.23     17.38 o 
  10   0   3      218.85      238.63     12.74 o 
  -9   1   3       58.68       57.09      5.88 o 
  -8   1   3       23.77       35.52      7.92 o 
  -7   1   3       95.66       91.90      9.07 o 
  -6   1   3        4.18        1.16      4.44 o 
  -5   1   3      182.06      180.97      6.68 o 
  -4   1   3        3.61        5.00      1.29 o 
  -3   1   3      557.42      559.93      8.82 o 
  -2   1   3      234.30      232.08      3.70 o 
  -1   1   3     1713.55     1673.55     20.34 o 
   0   1   3      382.12      420.94      5.89 o 
   1   1   3    10422.40    10137.27    220.94 o 
   2   1   3      706.59      715.07     12.12 o 
   3   1   3       48.76       55.70      1.84 o 
   4   1   3     1330.74     1382.89     36.56 o 
   5   1   3      192.35      207.74      8.51 o 
   6   1   3      512.55      469.03     21.04 o 
   7   1   3        8.32        5.74      2.89 o 
   8   1   3       25.36       27.26      3.97 o 
   9   1   3      236.04      233.42     10.81 o 
  10   1   3       54.98       52.51      5.60 o 
  -9   2   3      195.91      221.14     15.64 o 
  -8   2   3       54.50       55.87      5.43 o 
  -7   2   3      567.94      549.07     25.49 o 
  -6   2   3      630.87      624.43     18.22 o 
  -5   2   3     2190.73     2182.16     55.41 o 
  -4   2   3     1055.91     1062.21     19.18 o 
  -3   2   3      431.54      423.76      6.40 o 
  -2   2   3     2103.70     2108.76     27.31 o 
  -1   2   3      859.84      866.47     11.57 o 
   0   2   3     1200.63     1183.34     16.03 o 
   1   2   3     1798.23     1829.26     23.68 o 
   2   2   3     1174.77     1103.88     21.52 o 
   3   2   3       75.31       64.67      2.55 o 
   4   2   3     1136.30     1208.96     22.90 o 
   5   2   3      687.46      782.61     24.16 o 
   6   2   3        8.06       17.49      2.83 o 
   7   2   3      717.50      744.70     24.08 o 
   8   2   3       17.56       16.18      3.60 o 
  -9   3   3       11.65        8.17      4.37 o 
  -8   3   3        4.51        6.98      3.78 o 
  -7   3   3       53.61       54.26      8.40 o 
  -6   3   3      417.62      448.91     14.29 o 
  -5   3   3      285.53      299.19     10.33 o 
  -4   3   3      516.10      497.04     11.23 o 
  -3   3   3     1502.82     1513.92     20.06 o 
  -2   3   3     2318.19     2429.99     33.79 o 
  -1   3   3     2169.01     2089.65     24.97 o 
   0   3   3     1023.48     1026.09     14.63 o 
   1   3   3     3547.78     3626.06     53.83 o 
   2   3   3     2438.08     2435.16     42.11 o 
   3   3   3     3739.03     3766.72     61.48 o 
   4   3   3      588.95      547.02      9.85 o 
   5   3   3      714.77      694.06     12.21 o 
   6   3   3     1253.48     1239.11     20.98 o 
   7   3   3      332.72      367.76     11.30 o 
   8   3   3      114.68      113.87      3.51 o 
   9   3   3       19.48       23.36      3.67 o 
  10   3   3      145.49      141.13      7.92 o 
  -8   4   3       28.20       24.39      4.66 o 
  -7   4   3       36.46       36.68      4.47 o 
  -6   4   3       34.27       34.22      6.79 o 
  -5   4   3      138.13      135.28      6.30 o 
  -4   4   3       20.87       23.09      2.20 o 
  -3   4   3       95.78       81.49      2.39 o 
  -2   4   3       83.39       96.56      2.26 o 
  -1   4   3      110.00      124.52      2.68 o 
   0   4   3       30.11       36.53      1.89 o 
   1   4   3     1041.83     1176.41     16.62 o 
   2   4   3      332.69      354.07      5.91 o 
   3   4   3      312.46      269.70      6.25 o 
   4   4   3       32.87       38.72      2.04 o 
   5   4   3      423.25      451.37      9.38 o 
   6   4   3       51.93       43.99      1.89 o 
   7   4   3       84.68       78.45      3.32 o 
   8   4   3       69.57       71.18      3.22 o 
   9   4   3       18.37       11.97      3.86 o 
  10   4   3       96.83       89.97      6.76 o 
  -8   5   3       90.72       97.84      6.69 o 
  -7   5   3      175.78      193.83      8.24 o 
  -6   5   3      240.84      257.14     10.90 o 
  -5   5   3      194.53      189.31      8.63 o 
  -4   5   3      833.37      792.16     17.81 o 
  -3   5   3     1032.71     1043.99     16.62 o 
  -2   5   3     1634.30     1632.18     27.65 o 
  -1   5   3     3328.42     3384.56     42.81 o 
   0   5   3     1011.61     1053.20     14.74 o 
   1   5   3     1798.61     1726.76     24.77 o 
   2   5   3      646.72      646.32      9.59 o 
   3   5   3      774.90      729.02     11.97 o 
   4   5   3      835.74      886.65     15.76 o 
   5   5   3       43.23       34.40      2.07 o 
   6   5   3      254.12      242.40      7.53 o 
   7   5   3      119.10      110.95      4.77 o 
   8   5   3      212.10      209.07      6.86 o 
   9   5   3       54.46       58.50      4.07 o 
  10   5   3       11.68       10.04      4.83 o 
  -7   6   3       60.37       51.51      6.50 o 
  -6   6   3       38.40       36.81      7.14 o 
  -5   6   3      553.51      538.79     19.79 o 
  -4   6   3       85.64       84.85      8.12 o 
  -3   6   3      393.74      386.37      9.21 o 
  -2   6   3      394.19      407.23      8.57 o 
  -1   6   3      602.84      579.25     11.20 o 
   0   6   3      792.56      729.36     10.69 o 
   1   6   3      637.92      653.23     10.43 o 
   2   6   3      278.43      228.13      4.59 o 
   3   6   3     1395.93     1400.67     23.36 o 
   4   6   3       31.21       28.31      2.42 o 
   5   6   3      869.34      802.76     19.16 o 
   6   6   3      554.84      558.33     14.22 o 
   7   6   3      395.49      394.84     20.21 o 
   8   6   3      357.64      338.55     15.18 o 
   9   6   3       59.52       61.24      4.77 o 
  10   6   3      216.30      219.05      8.78 o 
  -7   7   3      241.19      217.59     18.73 o 
  -6   7   3       29.76       20.27     10.04 o 
  -5   7   3       23.88       40.16      9.85 o 
  -4   7   3      205.26      200.02     15.06 o 
  -3   7   3        3.96        3.49      2.44 o 
  -2   7   3      459.22      428.09      8.71 o 
  -1   7   3       26.10       24.55      2.34 o 
   0   7   3      438.94      391.15      6.78 o 
   1   7   3      475.20      514.83     11.11 o 
   2   7   3        2.54        7.82      3.46 o 
   3   7   3      249.46      235.06      5.51 o 
   4   7   3      247.55      241.10      8.15 o 
   5   7   3        3.08       -1.83      2.89 o 
   6   7   3       73.55       66.12      4.41 o 
   7   7   3       73.52       68.47      4.56 o 
   8   7   3        0.47        0.61      3.08 o 
   9   7   3      111.80      111.75      5.90 o 
  10   7   3       25.23       25.21      4.64 o 
  -6   8   3      156.52      188.24     17.38 o 
  -5   8   3      330.56      324.74     22.01 o 
  -4   8   3      276.32      280.72     19.50 o 
  -3   8   3      840.61      863.31     18.80 o 
  -2   8   3       76.59       78.98      4.16 o 
  -1   8   3      601.27      547.44     10.46 o 
   0   8   3      305.42      303.70      5.84 o 
   1   8   3      712.15      680.56     15.89 o 
   2   8   3     1183.77     1143.52     19.75 o 
   3   8   3      483.24      505.30     11.53 o 
   4   8   3      584.05      561.87     15.17 o 
   5   8   3      816.03      793.44     20.01 o 
   6   8   3       57.38       61.28      4.75 o 
   7   8   3      324.92      333.04     10.87 o 
   8   8   3      269.75      271.27      9.68 o 
   9   8   3      112.35      120.93      9.77 o 
  10   8   3       74.17       72.99      6.48 o 
  -5   9   3        0.51       -3.09      9.27 o 
  -4   9   3       40.93       45.56     11.20 o 
  -3   9   3       54.47       65.52      6.16 o 
  -2   9   3        9.31        9.62      3.25 o 
  -1   9   3      783.41      763.35     18.41 o 
   0   9   3       22.38       24.67      3.47 o 
   1   9   3      626.04      575.05     11.48 o 
   2   9   3       28.80       29.23      2.99 o 
   3   9   3      273.54      267.43     10.18 o 
   4   9   3      671.40      643.40     17.72 o 
   5   9   3        3.27        2.34      3.53 o 
   6   9   3      307.14      284.73     20.47 o 
   7   9   3       75.00       71.28      5.66 o 
   8   9   3       95.82       92.83      9.23 o 
   9   9   3       70.62       78.94     14.15 o 
  -3  10   3      274.12      266.98     12.47 o 
  -2  10   3       16.88       19.11      4.22 o 
  -1  10   3       32.16       33.97      4.92 o 
   0  10   3       68.51       86.57      5.56 o 
   1  10   3      171.24      157.53      9.00 o 
   2  10   3       40.36       39.55      4.41 o 
   3  10   3        8.35        9.88      2.93 o 
   4  10   3      556.18      539.24     15.86 o 
   5  10   3      227.48      221.76      9.45 o 
   6  10   3       33.87       47.02      5.25 o 
   7  10   3       22.13       26.55      4.96 o 
   8  10   3       11.76       16.20      5.06 o 
  -3  11   3      230.91      265.24     17.57 o 
  -2  11   3       80.29       87.17      6.45 o 
  -1  11   3      504.19      508.74     19.02 o 
   0  11   3      204.64      191.25     11.90 o 
   1  11   3      658.12      665.48     26.25 o 
   2  11   3      122.59      120.78      8.10 o 
   3  11   3      440.16      437.51     12.76 o 
   4  11   3       67.78       74.14      7.05 o 
   5  11   3      165.31      162.66      8.60 o 
   6  11   3      391.90      377.91     25.36 o 
   7  11   3       53.22       52.76      6.26 o 
   8  11   3      106.03       99.09      7.73 o 
  -2  12   3       44.33       35.73      5.56 o 
  -1  12   3       16.93       27.59      5.20 o 
   0  12   3        4.42       -0.50      4.10 o 
   1  12   3       22.71       32.38      5.02 o 
   2  12   3        1.52        0.10      4.85 o 
   3  12   3      122.81      127.63      8.36 o 
   4  12   3        7.90        8.59      2.97 o 
   5  12   3       95.52       99.51      9.40 o 
   6  12   3       29.31       18.38      5.87 o 
   1  13   3      322.66      328.73     12.32 o 
   2  13   3        8.15        2.35      5.61 o 
   3  13   3       88.75       99.64      8.01 o 
   4  13   3       41.22       42.09     11.97 o 
  -4 -11   4       10.32       12.20      4.64 o 
  -3 -11   4      151.28      180.64     10.84 o 
  -2 -11   4      422.87      436.85     20.47 o 
  -1 -11   4      166.13      153.76     10.82 o 
   0 -11   4      574.32      617.14     23.28 o 
   1 -11   4      198.46      199.18     14.55 o 
  -5 -10   4        1.87        0.00      8.69 o 
  -4 -10   4       30.29       28.41      4.80 o 
  -3 -10   4      201.08      216.41      9.61 o 
  -2 -10   4      160.98      157.33      9.85 o 
  -1 -10   4       60.25       58.07      9.07 o 
   0 -10   4       32.01       41.23      6.71 o 
   1 -10   4       47.09       55.85     12.74 o 
   2 -10   4       98.22      100.32      9.46 o 
   3 -10   4      164.93      189.40     20.27 o 
  -6  -9   4       57.39       40.22      6.93 o 
  -5  -9   4      300.32      289.33      9.52 o 
  -4  -9   4      233.40      249.95      8.23 o 
  -3  -9   4      864.62      900.53     22.93 o 
  -2  -9   4       63.15       63.48      5.33 o 
  -1  -9   4       10.00        7.02      9.17 o 
   0  -9   4      842.85      795.27     37.07 o 
   1  -9   4       54.52       68.96     11.58 o 
   2  -9   4      232.51      222.39      9.34 o 
   3  -9   4        8.15        4.81      6.54 o 
   4  -9   4       32.53       26.93      7.77 o 
   5  -9   4        4.97        7.34      6.71 o 
  -7  -8   4       19.00       10.41      7.05 o 
  -6  -8   4      307.65      311.33     14.36 o 
  -5  -8   4       31.55       33.13      4.53 o 
  -4  -8   4      257.91      265.32     10.53 o 
  -3  -8   4      447.48      457.15     10.47 o 
  -2  -8   4      272.36      263.49      9.21 o 
  -1  -8   4     1860.86     1856.29    115.75 o 
   0  -8   4      121.05       94.80      7.43 o 
   1  -8   4      385.83      379.06     16.08 o 
   2  -8   4      606.29      631.38     17.29 o 
   3  -8   4      358.21      335.58     15.97 o 
   4  -8   4      691.36      711.79     25.87 o 
   5  -8   4      192.94      197.00     12.34 o 
   6  -8   4      578.52      599.06     33.50 o 
  -8  -7   4      114.60       97.97     13.13 o 
  -7  -7   4        0.67       -1.06      6.85 o 
  -6  -7   4        8.71        6.61      4.81 o 
  -5  -7   4       37.52       46.47      9.36 o 
  -4  -7   4        0.52       -1.38      2.24 o 
  -3  -7   4        2.17       -0.31      2.30 o 
  -2  -7   4      110.72      103.25      8.09 o 
  -1  -7   4      100.26       89.09      4.98 o 
   0  -7   4        0.18        5.62      3.22 o 
   1  -7   4      883.37      865.99     22.17 o 
   2  -7   4      366.04      340.83     11.24 o 
   3  -7   4      118.44      115.96      8.85 o 
   4  -7   4        3.50        3.39      5.24 o 
   5  -7   4       87.22       83.57      8.26 o 
   6  -7   4      153.65      165.10     11.18 o 
   7  -7   4        6.72        0.91      6.36 o 
  -8  -6   4       85.40      103.81      8.45 o 
  -7  -6   4       90.13       85.59      7.92 o 
  -6  -6   4      741.17      752.90     23.94 o 
  -5  -6   4      146.93      154.06      8.49 o 
  -4  -6   4      372.11      376.16      8.45 o 
  -3  -6   4       10.66       10.70      2.24 o 
  -2  -6   4      939.10      957.57     17.66 o 
  -1  -6   4      902.04      899.19     14.60 o 
   0  -6   4      260.97      277.37     12.60 o 
   1  -6   4     2855.84     2822.50     62.37 o 
   2  -6   4        8.45       15.89      3.61 o 
   3  -6   4      541.78      514.67     17.03 o 
   4  -6   4      595.67      596.02     21.08 o 
   5  -6   4      172.19      186.90     10.76 o 
   6  -6   4      572.56      577.18     22.01 o 
   7  -6   4       16.50       16.05      6.39 o 
  -9  -5   4       10.91        8.88      7.53 o 
  -8  -5   4        2.73       -0.22      4.91 o 
  -7  -5   4      191.75      188.12     15.45 o 
  -6  -5   4       51.60       55.32      8.01 o 
  -5  -5   4       63.43       47.80      5.36 o 
  -4  -5   4      678.42      724.87     13.71 o 
  -3  -5   4      943.17      933.17     17.03 o 
  -2  -5   4      818.00      799.48     13.55 o 
  -1  -5   4      250.93      235.48      5.17 o 
   0  -5   4      797.64      794.16     12.87 o 
   1  -5   4      847.23      854.37     24.99 o 
   2  -5   4      540.85      508.78     13.04 o 
   3  -5   4     2135.29     2009.74     51.13 o 
   4  -5   4      235.02      214.55      9.52 o 
   5  -5   4      428.99      398.77     15.76 o 
   6  -5   4      293.66      318.85     22.78 o 
   7  -5   4      306.88      292.19     13.73 o 
   8  -5   4      332.22      325.09     26.26 o 
  -9  -4   4      124.31      128.68      9.04 o 
  -8  -4   4       36.80       37.66      6.05 o 
  -7  -4   4       56.49       57.18      6.18 o 
  -6  -4   4      237.97      245.49     10.84 o 
  -5  -4   4       50.66       44.25      5.02 o 
  -4  -4   4      412.08      416.61      8.54 o 
  -3  -4   4       10.52       13.48      5.22 o 
  -2  -4   4        4.05       11.44      1.54 o 
  -1  -4   4        3.78        4.00      1.31 o 
   0  -4   4      345.52      345.51      6.42 o 
   1  -4   4       30.92       31.08      1.66 o 
   2  -4   4        5.71        3.93      1.36 o 
   3  -4   4      877.85      801.31     22.33 o 
   4  -4   4        0.80        2.80      3.08 o 
   5  -4   4       99.52      110.34      6.56 o 
   6  -4   4       20.49       31.92      4.91 o 
   7  -4   4        6.96        0.89      4.50 o 
   8  -4   4       38.71       36.30      6.14 o 
   9  -4   4      152.25      180.52     13.51 o 
  -9  -3   4       96.52       88.95      7.71 o 
  -8  -3   4       36.81       39.89      5.94 o 
  -7  -3   4      503.70      511.68     17.47 o 
  -6  -3   4      401.94      345.64     19.31 o 
  -5  -3   4     1386.85     1390.49     64.10 o 
  -4  -3   4      856.35      849.27     15.16 o 
  -3  -3   4      418.53      405.18      8.11 o 
  -2  -3   4     2455.49     2463.50     35.52 o 
  -1  -3   4     2008.57     2080.31     30.24 o 
   0  -3   4      432.59      350.47      5.61 o 
   1  -3   4      413.61      369.64      7.62 o 
   2  -3   4     1213.66     1163.13     18.51 o 
   3  -3   4     1825.98     1902.42     36.20 o 
   4  -3   4      305.76      282.78      9.93 o 
   5  -3   4     1333.01     1308.45     33.99 o 
   6  -3   4       67.02       76.76      5.38 o 
   7  -3   4      236.63      225.08     10.47 o 
   8  -3   4      219.61      220.00     10.84 o 
   9  -3   4       62.92       71.63      8.69 o 
  -9  -2   4        0.24        0.19      4.91 o 
  -8  -2   4      184.27      173.05      9.34 o 
  -7  -2   4        0.40        1.90      3.87 o 
  -6  -2   4        0.50        2.12      3.55 o 
  -5  -2   4      253.87      254.87     10.10 o 
  -4  -2   4        3.30        8.40      1.86 o 
  -3  -2   4      932.37     1022.12     16.19 o 
  -2  -2   4      186.66      228.01      4.51 o 
  -1  -2   4      263.49      245.84      4.92 o 
   0  -2   4     1355.10     1423.78     17.69 o 
   1  -2   4     1237.10     1289.48     18.04 o 
   2  -2   4     1200.31     1128.62     16.57 o 
   3  -2   4        9.52       12.93      1.52 o 
   4  -2   4     1095.70     1118.17     20.43 o 
   5  -2   4      495.60      525.59     11.88 o 
   6  -2   4      462.94      449.70     11.78 o 
   7  -2   4      661.61      675.28     21.28 o 
   8  -2   4        3.67        5.96      4.09 o 
   9  -2   4      213.50      244.62     13.90 o 
  -9  -1   4        3.17        6.37      7.34 o 
  -8  -1   4      236.69      217.60     10.71 o 
  -7  -1   4      114.78      119.62      7.49 o 
  -6  -1   4      168.58      164.40      8.25 o 
  -5  -1   4      605.54      618.99     18.97 o 
  -4  -1   4      381.71      402.18      8.77 o 
  -3  -1   4     1471.27     1467.09     20.78 o 
  -2  -1   4      500.26      533.83      7.95 o 
  -1  -1   4      342.35      341.68      4.96 o 
   0  -1   4      707.51      666.35      8.71 o 
   1  -1   4      149.23      157.05      3.63 o 
   2  -1   4        3.85        5.83      1.42 o 
   3  -1   4       67.51       63.44      2.16 o 
   4  -1   4       62.47       65.60      2.22 o 
   5  -1   4      584.04      637.06     10.79 o 
   6  -1   4        1.40        1.84      1.68 o 
   7  -1   4      231.35      221.26      7.36 o 
   8  -1   4       20.46       30.67      4.30 o 
   9  -1   4       45.73       47.30      6.18 o 
  10  -1   4       32.89       36.30      6.37 o 
  -9   0   4       75.50       86.11     10.81 o 
  -8   0   4      242.11      245.97     16.41 o 
  -7   0   4       30.78       38.03      7.34 o 
  -6   0   4      701.25      699.64     26.06 o 
  -5   0   4      146.86      144.85      7.30 o 
  -4   0   4      494.34      488.32     10.13 o 
  -3   0   4     1079.04     1034.14     15.48 o 
  -2   0   4      126.22      106.25      2.33 o 
  -1   0   4     5927.99     6022.67     75.68 o 
   0   0   4       47.57       33.79      1.24 o 
   1   0   4     4849.33     4853.86     64.37 o 
   2   0   4     1363.36     1382.79     23.93 o 
   3   0   4     2518.18     2731.96     41.25 o 
   4   0   4     4019.46     3957.39     59.15 o 
   5   0   4      193.35      179.12      4.00 o 
   6   0   4     1751.43     1803.66     29.04 o 
   7   0   4      328.08      331.76      7.43 o 
   8   0   4      298.53      302.37      7.34 o 
   9   0   4      311.24      329.22     10.35 o 
  10   0   4        2.92        3.48      4.44 o 
  -9   1   4        2.13       -6.11      7.53 o 
  -8   1   4       63.49       74.31      6.17 o 
  -7   1   4        0.79       -1.68      3.52 o 
  -6   1   4       24.11       16.91      3.57 o 
  -5   1   4      445.75      441.00     13.74 o 
  -4   1   4       76.70       78.08      3.88 o 
  -3   1   4       10.34       12.13      1.14 o 
  -2   1   4      124.39      155.16      2.75 o 
  -1   1   4       16.00       12.61      0.92 o 
   0   1   4     1148.41     1299.81     16.99 o 
   1   1   4       53.66       96.06      4.22 o 
   2   1   4      163.97      186.97      3.88 o 
   3   1   4      859.63      849.28     14.51 o 
   4   1   4      683.02      748.77     15.64 o 
   5   1   4      804.94      831.39     16.27 o 
   6   1   4      184.34      206.11      6.16 o 
   7   1   4        3.40        9.11      3.95 o 
   8   1   4      543.59      522.14     15.37 o 
   9   1   4       46.67       45.58      5.37 o 
  -8   2   4       50.41       48.14      5.80 o 
  -7   2   4      218.34      213.70      9.41 o 
  -6   2   4      251.68      263.26     10.11 o 
  -5   2   4        6.67        8.04      3.86 o 
  -4   2   4      959.45      889.58     15.94 o 
  -3   2   4      410.64      425.89      6.50 o 
  -2   2   4      872.44      848.77     11.62 o 
  -1   2   4      748.31      694.50      9.62 o 
   0   2   4     3328.24     3459.93     45.91 o 
   1   2   4     8542.69     8722.19    110.68 o 
   2   2   4       27.22       20.07      1.81 o 
   3   2   4     3026.67     3119.49     48.26 o 
   4   2   4      267.09      249.71      4.79 o 
   5   2   4      441.67      506.76      9.16 o 
   6   2   4      484.92      462.00     23.57 o 
   7   2   4      177.91      177.20      7.35 o 
   8   2   4      299.28      297.05     10.47 o 
   9   2   4        0.46        5.32      3.91 o 
  -8   3   4       50.87       53.67      5.35 o 
  -7   3   4      313.56      333.76     13.32 o 
  -6   3   4        4.26        6.52      3.64 o 
  -5   3   4      623.05      594.66     17.87 o 
  -4   3   4      629.60      621.62     11.27 o 
  -3   3   4      793.89      803.63     12.16 o 
  -2   3   4      947.01      849.16     11.17 o 
  -1   3   4     1167.80     1227.15     16.34 o 
   0   3   4      670.20      591.99      8.19 o 
   1   3   4      184.72      143.20      3.00 o 
   2   3   4     1908.74     1964.69     38.68 o 
   3   3   4     1200.52     1146.07     18.73 o 
   4   3   4      747.88      725.19     12.88 o 
   5   3   4     1512.40     1579.99     26.56 o 
   6   3   4      353.76      346.50      6.67 o 
   7   3   4     1118.04     1125.10     27.96 o 
   8   3   4      717.46      745.38     20.15 o 
   9   3   4      117.75      119.17      6.97 o 
  -8   4   4        1.08        2.01      4.42 o 
  -7   4   4       73.48       76.07      9.01 o 
  -6   4   4        1.93        2.35      4.74 o 
  -5   4   4       13.56       13.55      3.16 o 
  -4   4   4      639.92      621.38     12.34 o 
  -3   4   4        2.87        6.79      1.36 o 
  -2   4   4        7.74        9.43      1.22 o 
  -1   4   4        0.30        3.00      1.12 o 
   0   4   4       76.46       72.53      2.15 o 
   1   4   4      472.63      456.17      7.06 o 
   2   4   4      403.96      496.68      9.53 o 
   3   4   4      115.13      134.17      3.78 o 
   4   4   4      745.27      746.38     14.67 o 
   5   4   4        2.23        2.31      1.30 o 
   6   4   4        1.97        2.82      2.17 o 
   7   4   4      488.98      473.14      9.15 o 
   8   4   4      113.63      110.09     10.82 o 
   9   4   4      357.11      344.07     11.10 o 
  10   4   4       12.54       14.09      3.48 o 
  -7   5   4      606.65      674.90     28.10 o 
  -6   5   4       37.47       45.24      4.74 o 
  -5   5   4     1291.72     1317.90     29.87 o 
  -4   5   4        8.60        9.31      2.32 o 
  -3   5   4     1066.32     1005.30     15.70 o 
  -2   5   4     1227.30     1166.39     18.36 o 
  -1   5   4      156.06      143.81      3.23 o 
   0   5   4     1484.60     1504.91     23.82 o 
   1   5   4      905.85      926.30     12.72 o 
   2   5   4      893.80      873.50     12.67 o 
   3   5   4      353.40      348.31      6.73 o 
   4   5   4     1554.78     1550.56     26.46 o 
   5   5   4     1711.28     1670.95     28.35 o 
   6   5   4       87.85       94.76      4.31 o 
   7   5   4      333.19      353.12      9.63 o 
   8   5   4      118.90      103.60      4.52 o 
   9   5   4      129.08      122.99      4.85 o 
  10   5   4       47.03       46.72      5.60 o 
  -7   6   4        1.07       -4.45      4.45 o 
  -6   6   4       69.41       74.26      5.85 o 
  -5   6   4       55.92       62.74      5.88 o 
  -4   6   4        4.17        5.09      3.07 o 
  -3   6   4      994.06      974.41     18.01 o 
  -2   6   4      301.81      290.73      6.89 o 
  -1   6   4     1027.20      984.93     13.70 o 
   0   6   4     1130.95     1144.79     16.86 o 
   1   6   4      465.83      440.12      9.99 o 
   2   6   4     2824.45     2822.66     38.33 o 
   3   6   4      183.68      222.03      5.59 o 
   4   6   4     1219.22     1228.38     24.40 o 
   5   6   4       60.59       66.94      3.90 o 
   6   6   4      618.12      629.09     15.72 o 
   7   6   4      835.13      816.08     19.61 o 
   8   6   4        5.28        7.25      2.85 o 
   9   6   4      422.41      416.65     16.70 o 
  10   6   4        4.03        4.94      2.82 o 
  -6   7   4       84.17       61.01     12.74 o 
  -5   7   4      517.30      511.83     28.00 o 
  -4   7   4        2.06       -2.25      3.42 o 
  -3   7   4      745.00      707.39     21.66 o 
  -2   7   4      176.50      163.46      5.29 o 
  -1   7   4      168.52      161.31      4.65 o 
   0   7   4     1037.97     1007.77     14.49 o 
   1   7   4       33.96       43.47      2.24 o 
   2   7   4       94.69       94.07      3.25 o 
   3   7   4       46.35       54.33      1.96 o 
   4   7   4      109.08      100.52      4.69 o 
   5   7   4       11.26       13.35      3.03 o 
   6   7   4        3.25        0.80      2.77 o 
   7   7   4      144.52      146.65      6.50 o 
   8   7   4      109.14      111.84      5.58 o 
   9   7   4        3.47       -2.37      4.63 o 
  10   7   4        0.67       -3.43      3.43 o 
  -6   8   4      171.61      215.08     19.50 o 
  -5   8   4      134.98      152.52     16.02 o 
  -4   8   4      294.21      306.90     11.82 o 
  -3   8   4      669.16      689.53     15.82 o 
  -2   8   4      284.90      285.71      8.03 o 
  -1   8   4     2445.65     2369.24     51.78 o 
   0   8   4       26.75       28.13      2.26 o 
   1   8   4     1459.10     1398.92     24.85 o 
   2   8   4     1784.48     1781.52     38.63 o 
   3   8   4      577.83      575.07     12.02 o 
   4   8   4     1153.66     1157.82     27.46 o 
   5   8   4       15.25       16.50      3.57 o 
   6   8   4      878.64      851.81     21.25 o 
   7   8   4        3.70        7.20      3.54 o 
   8   8   4       97.46      109.61     10.77 o 
   9   8   4      231.09      213.58      9.18 o 
  10   8   4       31.08       19.78      4.89 o 
  -5   9   4       10.09       -0.19      9.46 o 
  -4   9   4        6.04        6.81      4.11 o 
  -3   9   4        5.69        5.46      3.38 o 
  -2   9   4      220.85      207.25      8.44 o 
  -1   9   4       28.34       19.97      3.49 o 
   0   9   4      185.80      172.90      6.71 o 
   1   9   4      489.49      497.97      9.77 o 
   2   9   4       10.83        8.43      2.50 o 
   3   9   4      318.41      312.81      7.97 o 
   4   9   4      175.00      173.62     11.30 o 
   5   9   4      675.74      657.61     22.43 o 
   6   9   4      194.97      181.98      8.05 o 
   7   9   4      103.08      103.22      9.58 o 
   8   9   4      109.58      108.14      7.37 o 
   9   9   4       11.59       16.61      4.47 o 
  -3  10   4      159.85      176.75      9.53 o 
  -2  10   4      366.95      351.95     16.93 o 
  -1  10   4      795.22      807.18     21.10 o 
   0  10   4       90.85       80.57      5.49 o 
   1  10   4      481.54      481.32     15.34 o 
   2  10   4       25.59       28.24      3.38 o 
   3  10   4       83.81       77.98      4.63 o 
   4  10   4      308.20      299.61     11.92 o 
   5  10   4        0.53        0.58      4.05 o 
   6  10   4        0.63       10.27      4.23 o 
   7  10   4       45.12       48.40      5.69 o 
   8  10   4       77.81       73.15      7.88 o 
  -3  11   4       38.69       28.00      7.92 o 
  -2  11   4      268.64      270.91     16.94 o 
  -1  11   4      119.92      139.33      7.42 o 
   0  11   4      388.65      388.27     12.72 o 
   1  11   4      297.96      302.96     10.61 o 
   2  11   4      241.65      222.57     10.92 o 
   3  11   4      884.27      924.46     25.02 o 
   4  11   4        5.24        2.13      4.07 o 
   5  11   4      234.41      237.52     14.80 o 
   6  11   4      406.52      418.57     14.17 o 
   7  11   4      345.97      351.69     12.96 o 
   8  11   4       31.58       33.02      5.74 o 
  -1  12   4       16.35        8.33      5.20 o 
   0  12   4        3.24        1.60      4.81 o 
   1  12   4        3.11        7.45      4.34 o 
   2  12   4      130.53      147.19      7.49 o 
   3  12   4        0.82        5.91      6.95 o 
   4  12   4       55.14       47.49      6.26 o 
   5  12   4      367.89      388.33     14.17 o 
   6  12   4        7.70       14.20      5.30 o 
   1  13   4       25.85       24.34      5.25 o 
   2  13   4      324.93      330.29     12.66 o 
   3  13   4      217.28      238.75     34.75 o 
   4  13   4        9.88        7.34     10.04 o 
  -1 -11   5      333.34      323.61     15.67 o 
  -4 -10   5       96.54       92.00      6.47 o 
  -3 -10   5       93.08       93.11      8.84 o 
  -2 -10   5        1.51        5.89      7.14 o 
  -1 -10   5        3.61        2.24      5.46 o 
   0 -10   5        6.24        8.70      5.96 o 
   1 -10   5      168.68      164.01     10.88 o 
   2 -10   5        7.18        3.45      5.79 o 
  -6  -9   5      262.93      240.59     13.28 o 
  -5  -9   5       37.11       38.09      4.82 o 
  -4  -9   5      113.36      127.42      6.85 o 
  -3  -9   5      400.27      413.82     15.96 o 
  -2  -9   5       34.59       36.37      4.80 o 
  -1  -9   5      343.68      349.60     20.27 o 
   0  -9   5       63.81       72.00      7.60 o 
   1  -9   5      441.02      402.90     17.07 o 
   2  -9   5      233.18      235.50     10.96 o 
   3  -9   5       58.02       64.23      9.18 o 
   4  -9   5      388.38      414.54     19.63 o 
  -7  -8   5      145.21      124.72     13.51 o 
  -6  -8   5       24.53       25.29      6.69 o 
  -5  -8   5       55.89       54.02      5.15 o 
  -4  -8   5      296.84      311.00      9.15 o 
  -3  -8   5       94.34       96.88      5.97 o 
  -2  -8   5      560.29      565.76     16.49 o 
  -1  -8   5      779.06      745.69     24.90 o 
   0  -8   5      312.32      307.83     13.73 o 
   1  -8   5      779.04      735.21     20.39 o 
   2  -8   5      154.16      167.87      7.62 o 
   3  -8   5      669.53      632.54     23.97 o 
   4  -8   5      167.08      156.36     15.83 o 
   5  -8   5      175.33      192.04     12.99 o 
  -7  -7   5       57.86       57.43     10.91 o 
  -6  -7   5       53.47       61.50      7.55 o 
  -5  -7   5       91.76       81.36      4.70 o 
  -4  -7   5      314.64      334.03      8.41 o 
  -3  -7   5        0.36       -2.39      2.39 o 
  -2  -7   5       53.59       52.30      4.39 o 
  -1  -7   5       66.38       67.43      4.78 o 
   0  -7   5      343.75      344.11     11.52 o 
   1  -7   5       24.58       23.30      4.04 o 
   2  -7   5      108.32      117.21      9.18 o 
   3  -7   5       23.14       16.67      5.93 o 
   4  -7   5        1.65        0.78      5.70 o 
   5  -7   5      154.64      159.21     14.67 o 
   6  -7   5       18.28       21.60      7.27 o 
  -8  -6   5       15.25       19.43      6.32 o 
  -7  -6   5      192.50      183.04     23.75 o 
  -6  -6   5       68.98       76.70      7.48 o 
  -5  -6   5      837.22      807.66     19.54 o 
  -4  -6   5      180.63      192.20      7.56 o 
  -3  -6   5      516.48      506.67     10.83 o 
  -2  -6   5      829.51      837.58     16.05 o 
  -1  -6   5      493.59      510.38     13.90 o 
   0  -6   5     1313.43     1288.37     26.11 o 
   1  -6   5      833.47      784.52     20.27 o 
   2  -6   5      202.80      223.24     11.24 o 
   3  -6   5      438.27      413.49     16.54 o 
   4  -6   5       80.80       73.26      7.45 o 
   5  -6   5      495.42      463.27     18.52 o 
   6  -6   5       58.97       65.79      7.88 o 
   7  -6   5        6.40        3.81      6.30 o 
  -8  -5   5      165.24      172.57     10.68 o 
  -7  -5   5        2.42        1.30      5.09 o 
  -6  -5   5       18.30       16.30      9.36 o 
  -5  -5   5      136.22      123.93      7.90 o 
  -4  -5   5      111.78      114.26      4.76 o 
  -3  -5   5      405.93      421.96      9.15 o 
  -2  -5   5      139.92      146.63      4.78 o 
  -1  -5   5      411.93      422.79      8.02 o 
   0  -5   5      620.07      565.02     10.53 o 
   1  -5   5      592.43      614.30     16.28 o 
   2  -5   5      973.12      969.32     23.70 o 
   3  -5   5      571.84      577.70     18.30 o 
   4  -5   5     1629.18     1550.71     41.25 o 
   5  -5   5      515.27      507.05     18.92 o 
   6  -5   5      110.58      124.57      8.86 o 
   7  -5   5      347.38      356.22     15.77 o 
   8  -5   5       52.55       40.92      7.72 o 
  -8  -4   5       67.27       57.98      7.02 o 
  -7  -4   5      232.01      222.44     11.26 o 
  -6  -4   5        8.26        6.01      4.83 o 
  -5  -4   5      264.02      289.79     13.80 o 
  -4  -4   5       26.06       21.43      2.62 o 
  -3  -4   5     1311.97     1326.80     23.29 o 
  -2  -4   5      184.02      179.07      4.65 o 
  -1  -4   5       21.41       18.94      1.84 o 
   0  -4   5      258.76      251.71      4.86 o 
   1  -4   5       90.01       95.05      4.28 o 
   2  -4   5      237.70      231.88      7.07 o 
   3  -4   5      169.07      179.12      8.28 o 
   4  -4   5       69.35       81.38      5.83 o 
   5  -4   5        3.97        9.79      3.80 o 
   6  -4   5       21.25       37.32      6.37 o 
   7  -4   5        0.81       -4.46      4.46 o 
   8  -4   5       12.38       10.92     10.91 o 
  -8  -3   5       95.29       98.58     16.41 o 
  -7  -3   5       31.72       45.85      7.92 o 
  -6  -3   5      415.29      419.28     15.42 o 
  -5  -3   5      409.26      434.79     15.35 o 
  -4  -3   5       81.60       83.58      3.70 o 
  -3  -3   5     1592.49     1582.89     27.18 o 
  -2  -3   5      290.80      306.97      6.28 o 
  -1  -3   5     2381.92     2411.81     32.49 o 
   0  -3   5     1000.83      966.05     13.57 o 
   1  -3   5      923.92      995.11     14.91 o 
   2  -3   5     1774.71     1780.43     26.75 o 
   3  -3   5      858.38      842.22     17.81 o 
   4  -3   5     2215.90     2186.48     54.60 o 
   5  -3   5      605.41      628.94     18.71 o 
   6  -3   5      421.18      412.33     13.92 o 
   7  -3   5      205.34      218.36     26.16 o 
   8  -3   5       44.94       52.77      6.39 o 
   9  -3   5      159.49      174.55     10.50 o 
  -8  -2   5       71.06       80.14     12.26 o 
  -7  -2   5       31.49       27.97      5.18 o 
  -6  -2   5        0.45        0.61      4.15 o 
  -5  -2   5       27.53       30.86      4.50 o 
  -4  -2   5     1173.47     1119.75     21.88 o 
  -3  -2   5      105.03      104.53      3.46 o 
  -2  -2   5      685.40      712.69     11.95 o 
  -1  -2   5      200.79      177.63      3.65 o 
   0  -2   5      506.04      554.45      7.69 o 
   1  -2   5      851.48      835.39     12.27 o 
   2  -2   5        5.05        7.78      1.23 o 
   3  -2   5     1072.31     1046.81     20.37 o 
   4  -2   5      462.56      513.17     12.41 o 
   5  -2   5      854.06      858.44     19.93 o 
   6  -2   5      277.05      276.20     10.00 o 
   7  -2   5      295.73      279.35     11.63 o 
   8  -2   5      317.83      311.11     12.89 o 
   9  -2   5      134.25      138.78     13.61 o 
  -8  -1   5      182.52      212.76     27.51 o 
  -7  -1   5       19.76       12.07      8.98 o 
  -6  -1   5      312.64      306.19     16.12 o 
  -5  -1   5        5.93        3.67      4.92 o 
  -4  -1   5      772.39      811.86     20.96 o 
  -3  -1   5     1195.42     1179.95     20.37 o 
  -2  -1   5       87.87       94.96      2.36 o 
  -1  -1   5     3677.39     3760.07     45.34 o 
   0  -1   5       27.78       26.18      1.23 o 
   1  -1   5     3244.34     3577.48     48.17 o 
   2  -1   5      490.19      450.23      8.46 o 
   3  -1   5        6.03       16.53      2.38 o 
   4  -1   5     1108.78     1095.78     17.72 o 
   5  -1   5      146.66      148.37      3.92 o 
   6  -1   5      543.97      538.87     13.73 o 
   7  -1   5      112.52      110.29      5.42 o 
   8  -1   5        6.91        5.75      5.33 o 
   9  -1   5        7.55        1.72      4.09 o 
  10  -1   5       28.03       39.19      6.37 o 
  -8   0   5        2.33        3.16      4.75 o 
  -7   0   5      575.20      566.33     27.71 o 
  -6   0   5       65.28       62.06      7.05 o 
  -5   0   5      695.53      663.29     16.35 o 
  -4   0   5      354.55      323.26      6.90 o 
  -3   0   5      192.81      199.88      4.96 o 
  -2   0   5     7946.59     8052.59    101.07 o 
  -1   0   5      548.08      557.51      8.12 o 
   0   0   5     2189.91     2206.21     28.45 o 
   1   0   5     2134.82     2117.40     30.88 o 
   2   0   5      817.63      848.82     13.29 o 
   3   0   5     3484.27     3495.45     53.06 o 
   4   0   5       13.04       18.34      1.49 o 
   5   0   5      876.40      819.04     13.53 o 
   6   0   5      373.33      370.86      7.03 o 
   7   0   5      380.60      381.60      8.64 o 
   8   0   5      581.36      581.39     12.65 o 
   9   0   5       59.46       64.64      5.70 o 
  10   0   5      127.18      137.08      8.69 o 
  -8   1   5       79.61       79.42     17.96 o 
  -7   1   5        0.95        1.47      4.27 o 
  -6   1   5       16.93       18.12      4.17 o 
  -5   1   5        0.07        0.16      3.14 o 
  -4   1   5      378.83      359.56      8.17 o 
  -3   1   5      618.82      616.05     11.36 o 
  -2   1   5        5.45       11.97      1.11 o 
  -1   1   5      131.36      160.93      3.22 o 
   0   1   5     2098.08     2245.53     30.99 o 
   1   1   5      324.07      355.84      6.12 o 
   2   1   5     2521.67     2680.94     40.00 o 
   3   1   5       24.35       28.60      1.63 o 
   4   1   5      258.48      245.08      5.27 o 
   5   1   5      919.88      897.49     14.56 o 
   6   1   5      101.27       96.55      3.02 o 
   7   1   5     1336.10     1328.43     21.92 o 
   8   1   5       17.08       16.67      2.73 o 
   9   1   5      352.80      342.89     14.70 o 
  10   1   5       56.56       73.75     11.39 o 
  -8   2   5       34.76       21.28      5.42 o 
  -7   2   5      457.99      439.15     15.45 o 
  -6   2   5      534.35      494.57     16.30 o 
  -5   2   5     1542.17     1579.54     42.02 o 
  -4   2   5      501.63      474.55     10.29 o 
  -3   2   5      752.74      759.38     14.39 o 
  -2   2   5     1260.08     1222.36     16.92 o 
  -1   2   5       13.93       14.79      1.34 o 
   0   2   5     4162.47     4185.31     50.40 o 
   1   2   5      108.30      113.63      2.77 o 
   2   2   5      372.88      328.50      6.60 o 
   3   2   5     1033.12     1030.36     20.68 o 
   4   2   5       20.06       25.02      1.54 o 
   5   2   5     1058.27     1083.20     19.33 o 
   6   2   5       82.78       86.67      3.77 o 
   7   2   5      310.10      299.52     10.43 o 
   8   2   5       87.37       94.51      9.85 o 
   9   2   5        3.37        3.90      4.19 o 
  -8   3   5      142.69      148.86      9.09 o 
  -7   3   5       63.43       59.95      6.17 o 
  -6   3   5        9.68        8.14      4.03 o 
  -5   3   5      112.77      102.39     10.14 o 
  -4   3   5      210.96      204.81      7.36 o 
  -3   3   5      904.68      880.72     15.13 o 
  -2   3   5      583.44      576.94      8.92 o 
  -1   3   5     1322.20     1398.13     20.00 o 
   0   3   5     1021.28      875.22     12.54 o 
   1   3   5      606.83      568.96      8.34 o 
   2   3   5     7467.28     7551.24     99.49 o 
   3   3   5     1423.80     1407.05     27.10 o 
   4   3   5      970.32      902.64     16.95 o 
   5   3   5      647.44      644.06     13.52 o 
   6   3   5      415.72      402.30      7.88 o 
   7   3   5     1026.17      998.26     17.41 o 
   8   3   5      128.11      122.96      6.88 o 
   9   3   5      315.30      325.52     12.00 o 
  -7   4   5      256.92      250.03      9.94 o 
  -6   4   5      206.51      212.66      8.85 o 
  -5   4   5      728.59      712.47     34.71 o 
  -4   4   5      288.26      275.91      8.18 o 
  -3   4   5      111.94      111.98      3.31 o 
  -2   4   5        8.01       12.73      1.30 o 
  -1   4   5       24.55       28.94      1.72 o 
   0   4   5      511.62      532.89      7.80 o 
   1   4   5     2446.77     2547.92     32.03 o 
   2   4   5       15.85       21.51      2.22 o 
   3   4   5        1.78        1.40      0.76 o 
   4   4   5      182.01      186.62      4.53 o 
   5   4   5        0.63        1.76      1.56 o 
   6   4   5      459.10      460.11      9.10 o 
   7   4   5       75.58       81.27      3.21 o 
   8   4   5       33.33       26.68      3.33 o 
   9   4   5        4.48        5.83      4.32 o 
  -7   5   5        8.16        9.37      4.74 o 
  -6   5   5      284.32      283.39     10.22 o 
  -5   5   5      690.18      713.07     18.28 o 
  -4   5   5        7.90        7.67      2.28 o 
  -3   5   5     1013.96      983.62     19.34 o 
  -2   5   5     1397.87     1403.00     22.69 o 
  -1   5   5     2663.75     2637.97     34.83 o 
   0   5   5     1077.10     1065.30     15.15 o 
   1   5   5      285.51      298.87      5.21 o 
   2   5   5     2715.00     2645.60     55.49 o 
   3   5   5       16.01       13.90      1.70 o 
   4   5   5     1431.04     1501.48     30.75 o 
   5   5   5      423.30      417.41     11.00 o 
   6   5   5       45.02       46.46      3.27 o 
   7   5   5      555.71      593.94     14.68 o 
   8   5   5       69.58       76.36      3.77 o 
   9   5   5      199.71      183.07      7.29 o 
  10   5   5       35.63       41.70      5.21 o 
  -7   6   5       19.83       32.26      5.53 o 
  -6   6   5      137.10      155.79      8.00 o 
  -5   6   5       10.89        9.99      4.02 o 
  -4   6   5     1264.44     1255.93     54.66 o 
  -3   6   5       48.56       52.74      3.76 o 
  -2   6   5      107.11      114.99      4.27 o 
  -1   6   5       70.24       69.38      2.87 o 
   0   6   5      465.24      446.86      7.94 o 
   1   6   5     2347.00     2399.23     38.52 o 
   2   6   5       10.87       12.60      1.63 o 
   3   6   5     1629.96     1657.03     36.31 o 
   4   6   5      201.34      176.36      5.57 o 
   5   6   5      161.98      156.16      6.06 o 
   6   6   5     1112.05     1111.52     35.13 o 
   7   6   5       58.36       53.44      5.73 o 
   8   6   5      231.24      227.48     12.39 o 
   9   6   5       63.24       57.37      3.86 o 
  10   6   5       52.62       50.40      5.58 o 
  -6   7   5      230.00      287.11     15.93 o 
  -5   7   5        6.36        9.30      6.26 o 
  -4   7   5       80.88       84.99     11.78 o 
  -3   7   5      365.87      374.24     14.63 o 
  -2   7   5       23.68       24.59      2.89 o 
  -1   7   5      439.05      434.52     11.30 o 
   0   7   5      173.68      179.04      4.91 o 
   1   7   5      832.40      807.90     15.94 o 
   2   7   5        0.73        1.87      1.57 o 
   3   7   5       93.48       92.29      3.39 o 
   4   7   5      396.74      390.32     10.49 o 
   5   7   5      736.75      741.91     18.56 o 
   6   7   5       50.19       67.36      4.53 o 
   7   7   5        0.19       -0.46      2.89 o 
   8   7   5       29.29       23.84      3.60 o 
   9   7   5       69.42       66.98      4.74 o 
  10   7   5      181.38      183.39     13.84 o 
  -5   8   5      219.70      237.67     19.89 o 
  -4   8   5      652.33      667.88     34.56 o 
  -3   8   5      156.59      166.47      7.52 o 
  -2   8   5      867.44      852.69     17.72 o 
  -1   8   5      378.22      376.16     11.25 o 
   0   8   5      327.61      325.38     12.84 o 
   1   8   5      193.32      192.27      6.42 o 
   2   8   5      388.67      382.67      9.00 o 
   3   8   5     1572.14     1520.33     27.84 o 
   4   8   5        8.07        8.12      3.18 o 
   5   8   5      700.18      703.81     29.51 o 
   6   8   5      174.72      147.95      6.73 o 
   7   8   5       36.02       36.25      7.20 o 
   8   8   5      428.29      418.36     12.53 o 
   9   8   5       32.33       34.59      6.11 o 
  -5   9   5       54.59       52.71     13.51 o 
  -4   9   5       10.56       20.27      5.99 o 
  -3   9   5       38.00       42.21      8.69 o 
  -2   9   5       35.11       42.94      4.81 o 
  -1   9   5      126.99      138.07      6.30 o 
   0   9   5      567.91      548.53     13.42 o 
   1   9   5       97.98      106.36      6.66 o 
   2   9   5       23.00       24.57      3.21 o 
   3   9   5       26.11       23.37      2.78 o 
   4   9   5      552.40      560.04     15.69 o 
   5   9   5      404.13      392.11     12.38 o 
   6   9   5        4.65        7.59      3.81 o 
   7   9   5      339.95      328.70     15.54 o 
   8   9   5       10.41       12.48      4.13 o 
   9   9   5       77.57       84.36      6.16 o 
  -3  10   5       49.78       67.55      6.89 o 
  -2  10   5      300.06      328.39     12.19 o 
  -1  10   5        2.77        2.93      3.89 o 
   0  10   5       89.69       62.42      8.80 o 
   1  10   5      144.30      145.86      6.81 o 
   2  10   5        6.36        8.61      3.04 o 
   3  10   5       22.12       22.04      3.37 o 
   4  10   5       47.99       49.52      5.21 o 
   5  10   5      633.81      601.99     27.08 o 
   6  10   5       12.11       12.89      4.35 o 
   7  10   5       34.64       47.65      5.49 o 
   8  10   5        6.49        5.98      4.33 o 
  -2  11   5       16.47       18.48      5.58 o 
  -1  11   5      248.01      232.85      9.82 o 
   0  11   5      527.57      548.99     16.10 o 
   1  11   5      320.66      326.97     11.22 o 
   2  11   5      278.42      279.55     18.34 o 
   3  11   5      269.86      268.45      8.53 o 
   4  11   5      109.82      113.42      7.34 o 
   5  11   5       32.22       38.97      5.41 o 
   6  11   5       80.67       82.81     10.56 o 
   7  11   5      178.62      198.13      9.59 o 
   8  11   5       21.80       25.06      5.78 o 
  -1  12   5      179.64      180.45      9.16 o 
   0  12   5       47.09       58.43     15.82 o 
   1  12   5       49.27       48.65      5.43 o 
   2  12   5        0.79        1.62      4.11 o 
   3  12   5       36.90       40.57      5.56 o 
   4  12   5      124.72      120.11      7.93 o 
   5  12   5        5.28        2.26      5.03 o 
   6  12   5        2.04        0.34      4.84 o 
   2  13   5      183.77      203.63     17.76 o 
   3  13   5       11.16       17.18      5.45 o 
   4  13   5       90.30       94.14      9.95 o 
  -3 -10   6        1.39        4.86      4.61 o 
  -2 -10   6       22.56       14.52      6.14 o 
  -1 -10   6        0.45       -1.34      5.93 o 
   0 -10   6      115.25      126.72     11.20 o 
   1 -10   6       12.25        8.32      6.60 o 
  -5  -9   6      242.13      234.39     12.94 o 
  -4  -9   6      227.26      235.12     11.11 o 
  -3  -9   6      119.03      133.44      7.42 o 
  -2  -9   6      371.29      394.50     13.03 o 
  -1  -9   6       62.03       56.72      7.14 o 
   0  -9   6      168.36      172.25     10.80 o 
   1  -9   6      128.17      132.98      9.81 o 
   2  -9   6       84.51       86.05      6.78 o 
   3  -9   6      157.84      142.18     12.04 o 
  -6  -8   6       19.74       21.04      9.65 o 
  -5  -8   6      374.44      366.81     13.54 o 
  -4  -8   6        2.95        9.93      4.67 o 
  -3  -8   6      479.58      471.90     14.23 o 
  -2  -8   6      115.52      111.72      6.54 o 
  -1  -8   6      137.53      147.36      9.45 o 
   0  -8   6      505.94      484.92     31.08 o 
   1  -8   6       30.11       32.08      8.21 o 
   2  -8   6      449.71      442.62     29.15 o 
   3  -8   6      140.45      133.81     10.88 o 
   4  -8   6      338.12      345.11     17.14 o 
   5  -8   6      663.21      688.93     26.66 o 
  -6  -7   6       89.23       75.51      8.57 o 
  -5  -7   6      136.96      140.28      6.76 o 
  -4  -7   6        1.01       -3.38      3.38 o 
  -3  -7   6       46.24       52.14      4.84 o 
  -2  -7   6      133.76      134.08      6.65 o 
  -1  -7   6      133.32      134.25      6.65 o 
   0  -7   6      114.32      104.13      7.75 o 
   1  -7   6      134.87      130.96      8.98 o 
   2  -7   6        7.13       11.36      5.91 o 
   3  -7   6       38.99       53.29      7.65 o 
   4  -7   6      136.66      162.30     11.35 o 
   5  -7   6        5.75        5.02      6.67 o 
   6  -7   6       66.27       79.89     17.18 o 
  -7  -6   6       40.38       28.74      6.77 o 
  -6  -6   6      336.19      357.21     15.66 o 
  -5  -6   6      384.61      385.70     17.65 o 
  -4  -6   6       17.55       18.43      3.29 o 
  -3  -6   6      771.57      761.57     15.09 o 
  -2  -6   6       90.72      105.02      5.67 o 
  -1  -6   6     1334.25     1301.38     26.11 o 
   0  -6   6      163.69      168.64      6.28 o 
   1  -6   6       88.87      110.87      9.34 o 
   2  -6   6      735.98      787.16     26.73 o 
   3  -6   6       86.34       85.27      8.11 o 
   4  -6   6      515.60      509.65     20.20 o 
   5  -6   6       22.44       28.30      6.91 o 
   6  -6   6      173.88      157.61     10.90 o 
   7  -6   6      494.71      515.93     21.08 o 
  -7  -5   6        7.67        6.49      6.18 o 
  -6  -5   6      342.36      354.36     15.08 o 
  -5  -5   6       21.46       15.07      3.22 o 
  -4  -5   6      535.67      530.71     19.60 o 
  -3  -5   6      188.52      192.68      5.87 o 
  -2  -5   6      827.07      784.42     15.15 o 
  -1  -5   6      899.65      860.11     16.15 o 
   0  -5   6        5.15        9.20      2.59 o 
   1  -5   6     1751.93     1709.27     39.42 o 
   2  -5   6       33.28       43.83      5.93 o 
   3  -5   6      832.25      845.28     27.63 o 
   4  -5   6       60.50       54.40      6.57 o 
   5  -5   6      118.57      146.06     10.11 o 
   6  -5   6      515.42      539.37     22.11 o 
   7  -5   6        7.55        3.36      5.89 o 
  -8  -4   6      317.99      307.02     14.58 o 
  -7  -4   6       20.77       20.21      7.53 o 
  -6  -4   6       56.56       58.66     10.43 o 
  -5  -4   6      217.79      222.41      7.96 o 
  -4  -4   6       14.88       13.72      2.76 o 
  -3  -4   6      159.10      173.37      5.29 o 
  -2  -4   6      162.75      159.43      5.05 o 
  -1  -4   6      329.75      317.40      6.24 o 
   0  -4   6       17.93       21.12      2.66 o 
   1  -4   6       43.88       38.62      3.33 o 
   2  -4   6      160.83      158.54      6.72 o 
   3  -4   6       23.69       22.06      4.86 o 
   4  -4   6      263.74      263.02     11.00 o 
   5  -4   6       65.74       63.39      6.02 o 
   6  -4   6       14.95       14.23      5.29 o 
   7  -4   6        4.29        2.47      5.14 o 
   8  -4   6       15.55       11.98      6.56 o 
  -8  -3   6        4.54        0.77      5.60 o 
  -7  -3   6       95.84      103.23      8.53 o 
  -6  -3   6      846.00      809.94     25.60 o 
  -5  -3   6       36.77       29.14      3.32 o 
  -4  -3   6     1428.95     1394.42     27.16 o 
  -3  -3   6      177.20      182.69      5.89 o 
  -2  -3   6     2228.31     2193.25     33.58 o 
  -1  -3   6     1347.35     1304.13     20.74 o 
   0  -3   6      145.63      138.89      3.45 o 
   1  -3   6     2150.83     2086.81     32.41 o 
   2  -3   6       95.38       85.34      3.39 o 
   3  -3   6     2273.25     2271.92     47.92 o 
   4  -3   6       13.42       12.11      3.87 o 
   5  -3   6      159.02      142.83     11.28 o 
   6  -3   6      215.27      211.72      9.64 o 
   7  -3   6      162.20      154.31     18.53 o 
   8  -3   6      285.69      301.37     15.93 o 
   9  -3   6        4.44        0.39      6.95 o 
  -8  -2   6        0.04       -4.14      5.39 o 
  -7  -2   6      197.08      192.73     10.72 o 
  -6  -2   6      123.20      121.78     10.52 o 
  -5  -2   6        4.53        7.14      4.23 o 
  -4  -2   6       63.08       66.89      3.63 o 
  -3  -2   6        2.49        1.75      1.85 o 
  -2  -2   6     1495.62     1509.34     21.87 o 
  -1  -2   6       46.63       58.21      2.11 o 
   0  -2   6     1257.70     1248.89     16.08 o 
   1  -2   6      248.00      271.60      6.72 o 
   2  -2   6      259.00      285.19      5.62 o 
   3  -2   6     1269.84     1232.44     22.48 o 
   4  -2   6      181.38      203.05      6.51 o 
   5  -2   6     1298.10     1277.72     31.85 o 
   6  -2   6        9.08       11.87      3.34 o 
   7  -2   6      353.86      349.40     11.73 o 
   8  -2   6       55.19       76.87      6.78 o 
   9  -2   6       29.92       38.22      6.18 o 
  -8  -1   6        8.93        8.44      5.47 o 
  -7  -1   6      520.55      532.24     15.19 o 
  -6  -1   6       32.58       27.13      4.15 o 
  -5  -1   6      224.99      204.08     13.29 o 
  -4  -1   6     1525.48     1505.28     25.70 o 
  -3  -1   6       16.93       23.58      3.65 o 
  -2  -1   6     1364.40     1254.83     18.31 o 
  -1  -1   6       15.74       22.17      1.44 o 
   0  -1   6      347.00      336.93      5.24 o 
   1  -1   6      474.57      476.48      7.66 o 
   2  -1   6      462.18      519.38      8.76 o 
   3  -1   6     1437.00     1446.95     25.75 o 
   4  -1   6       63.18       75.82      3.78 o 
   5  -1   6      413.78      398.49     11.70 o 
   6  -1   6        4.95        7.67      2.95 o 
   7  -1   6        9.43        8.13      4.38 o 
   8  -1   6      186.31      168.51      7.61 o 
   9  -1   6       18.80       15.69      6.37 o 
  -8   0   6      524.28      533.26     18.69 o 
  -7   0   6      127.64      140.04     11.97 o 
  -6   0   6       41.27       40.33      4.45 o 
  -5   0   6      882.19      903.86     39.75 o 
  -4   0   6       40.06       34.69      2.55 o 
  -3   0   6      615.81      575.55     11.06 o 
  -2   0   6      355.56      358.29      5.72 o 
  -1   0   6      228.26      228.67      5.78 o 
   0   0   6     2758.54     2799.53     36.10 o 
   1   0   6      244.80      235.13      4.41 o 
   2   0   6     3230.71     3177.15     50.89 o 
   3   0   6      834.12      878.62     18.47 o 
   4   0   6      290.74      289.99      7.78 o 
   5   0   6     2469.69     2609.44     50.48 o 
   6   0   6       17.28       17.31      2.69 o 
   7   0   6     1591.55     1614.59     37.53 o 
   8   0   6       10.88        6.76      3.32 o 
   9   0   6       78.89       92.38      5.56 o 
  10   0   6      147.99      157.70      7.62 o 
  -8   1   6        8.22       -5.10      5.10 o 
  -7   1   6      168.78      143.54     10.52 o 
  -6   1   6      132.63      133.33      7.84 o 
  -5   1   6       19.44       17.30      4.44 o 
  -4   1   6       57.85       51.00      3.07 o 
  -3   1   6      129.94      130.10      4.37 o 
  -2   1   6      357.49      386.67      6.42 o 
  -1   1   6      200.36      181.86      4.01 o 
   0   1   6       48.83       41.12      1.90 o 
   1   1   6      544.15      563.92     10.21 o 
   2   1   6      526.53      498.11      8.93 o 
   3   1   6        1.68        1.80      1.67 o 
   4   1   6     1347.52     1415.56     24.46 o 
   5   1   6      131.79      138.88      3.73 o 
   6   1   6      478.31      472.31      9.70 o 
   7   1   6        5.29        7.11      2.01 o 
   8   1   6        4.43        3.63      2.16 o 
   9   1   6      391.19      389.58     12.37 o 
  10   1   6       30.59       24.08      5.71 o 
  -8   2   6       74.20       66.88      7.33 o 
  -7   2   6        5.00        7.21      5.05 o 
  -6   2   6      532.50      539.44     17.98 o 
  -5   2   6      239.82      224.53      9.67 o 
  -4   2   6      119.13      118.21      5.67 o 
  -3   2   6      790.88      809.95     20.35 o 
  -2   2   6      105.61       94.38      2.67 o 
  -1   2   6      406.92      392.94      6.10 o 
   0   2   6      586.31      573.32      8.57 o 
   1   2   6     1421.86     1405.47     20.38 o 
   2   2   6      848.44      873.00     14.02 o 
   3   2   6      417.87      378.94      7.23 o 
   4   2   6      595.69      582.83      9.95 o 
   5   2   6      649.90      694.54     13.90 o 
   6   2   6       52.85       45.68      2.49 o 
   7   2   6      424.62      411.76     16.35 o 
   8   2   6       14.45        9.51      2.66 o 
   9   2   6      312.85      293.09     12.74 o 
  10   2   6       11.07       12.39      5.25 o 
  -7   3   6        6.24        5.56      4.82 o 
  -6   3   6       99.38       98.98     11.29 o 
  -5   3   6        7.50       11.81      3.98 o 
  -4   3   6     1894.37     1860.95     40.08 o 
  -3   3   6      685.71      694.48     13.77 o 
  -2   3   6       66.68       68.32      2.72 o 
  -1   3   6     1617.19     1581.82     21.79 o 
   0   3   6      214.90      194.44      4.31 o 
   1   3   6      900.93      839.09     11.50 o 
   2   3   6       40.10       48.00      2.46 o 
   3   3   6      401.48      370.77      7.32 o 
   4   3   6     1668.66     1651.21     28.82 o 
   5   3   6      568.82      571.76     11.20 o 
   6   3   6      832.03      847.10     18.28 o 
   7   3   6       21.50       28.22      3.02 o 
   8   3   6      624.09      585.91     13.79 o 
   9   3   6      256.17      252.71     16.34 o 
  10   3   6       29.75       36.71      6.05 o 
  -7   4   6       19.45       19.51      5.05 o 
  -6   4   6       12.13       11.11      4.40 o 
  -5   4   6      135.75      126.99     22.88 o 
  -4   4   6       45.18       49.32      3.91 o 
  -3   4   6      372.13      363.22      9.00 o 
  -2   4   6       32.07       32.92      3.05 o 
  -1   4   6        2.84        0.34      1.26 o 
   0   4   6        0.10       -0.16      1.19 o 
   1   4   6       65.15       90.21      2.49 o 
   2   4   6      427.37      414.58      7.28 o 
   3   4   6        6.36       18.28      2.82 o 
   4   4   6        7.45        8.56      1.86 o 
   5   4   6       34.98       36.34      2.55 o 
   6   4   6      224.27      230.47      6.26 o 
   7   4   6       19.90       17.76      2.28 o 
   8   4   6      210.01      208.91      5.97 o 
   9   4   6        3.05       -0.63      2.73 o 
  10   4   6       56.06       53.36      9.30 o 
  -7   5   6      217.18      245.37     21.06 o 
  -6   5   6      379.82      395.53     25.92 o 
  -5   5   6       82.44       81.60      5.97 o 
  -4   5   6      726.06      716.74     14.82 o 
  -3   5   6       11.92        9.37      2.25 o 
  -2   5   6     1517.97     1535.21     25.59 o 
  -1   5   6      968.23      932.44     12.75 o 
   0   5   6       95.78       95.86      2.67 o 
   1   5   6     1825.10     1827.10     28.32 o 
   2   5   6       26.08       41.69      2.20 o 
   3   5   6      767.69      763.72     16.09 o 
   4   5   6      201.75      215.83      6.68 o 
   5   5   6      372.76      379.41      8.95 o 
   6   5   6      641.24      651.51     13.60 o 
   7   5   6      154.93      153.86      5.41 o 
   8   5   6      291.19      321.91      9.21 o 
   9   5   6       64.41       64.80      6.75 o 
  10   5   6       87.62       84.93      5.25 o 
  -6   6   6        2.59        3.63      4.64 o 
  -5   6   6      221.79      225.26     14.00 o 
  -4   6   6       16.38       20.63      3.98 o 
  -3   6   6      200.41      211.92      6.46 o 
  -2   6   6       97.46      100.07      3.85 o 
  -1   6   6       14.52       14.20      2.02 o 
   0   6   6     1905.66     1863.25     27.12 o 
   1   6   6       84.37       93.91      3.07 o 
   2   6   6      392.07      355.80      6.85 o 
   3   6   6      603.25      581.59     13.81 o 
   4   6   6       86.56       86.72      9.47 o 
   5   6   6      713.89      704.27     16.26 o 
   6   6   6        8.70       13.50      2.87 o 
   7   6   6      124.91      130.01      5.74 o 
   8   6   6      677.34      685.43     17.14 o 
   9   6   6      187.18      182.08      6.60 o 
  10   6   6      102.42       99.13      6.93 o 
  -6   7   6       50.19       47.82      9.20 o 
  -5   7   6      186.65      223.22     13.42 o 
  -4   7   6      131.68      143.50      7.30 o 
  -3   7   6        4.37        6.51      2.98 o 
  -2   7   6      230.23      201.41      6.26 o 
  -1   7   6      255.27      262.82      7.74 o 
   0   7   6      347.96      326.86      6.66 o 
   1   7   6      315.00      301.15      7.15 o 
   2   7   6       42.86       45.07      3.84 o 
   3   7   6      542.66      560.82     13.79 o 
   4   7   6      248.90      239.74      7.80 o 
   5   7   6      352.79      325.73     10.23 o 
   6   7   6       18.52       17.64      3.50 o 
   7   7   6        9.99       11.67      3.24 o 
   8   7   6       66.84       70.59      4.85 o 
   9   7   6        1.93        5.07      4.22 o 
  10   7   6        0.42       -0.86      6.21 o 
  -5   8   6      185.14      224.86     13.77 o 
  -4   8   6        5.54       15.33      4.59 o 
  -3   8   6      659.05      664.97     25.49 o 
  -2   8   6      126.91      127.34      7.63 o 
  -1   8   6      595.55      563.84     22.19 o 
   0   8   6      402.14      418.05     10.25 o 
   1   8   6       17.84       20.08      2.54 o 
   2   8   6     2343.18     2300.17     48.21 o 
   3   8   6      271.10      283.79      9.25 o 
   4   8   6      839.17      815.99     20.67 o 
   5   8   6      382.88      382.36     21.23 o 
   6   8   6        5.43        8.21      3.33 o 
   7   8   6      488.30      468.64     13.69 o 
   8   8   6        2.23        5.75      3.61 o 
   9   8   6       56.82       55.67      5.02 o 
  -4   9   6       18.99        7.72      5.99 o 
  -3   9   6        9.42        9.69      4.98 o 
  -2   9   6        4.70        7.47      4.67 o 
  -1   9   6      175.29      180.40      7.88 o 
   0   9   6        2.34        8.47      3.38 o 
   1   9   6      255.54      253.14      7.86 o 
   2   9   6       69.73       79.98      3.95 o 
   3   9   6        1.81        3.12      2.34 o 
   4   9   6      493.48      482.60     18.50 o 
   5   9   6       24.55       19.07      4.15 o 
   6   9   6      537.52      543.26     15.67 o 
   7   9   6       23.75       31.17      4.74 o 
   8   9   6       27.86       31.16      4.99 o 
   9   9   6      117.15      119.38      6.95 o 
  -3  10   6      201.85      218.78     11.26 o 
  -2  10   6       55.43       64.95      6.75 o 
  -1  10   6      610.20      604.77     17.15 o 
   0  10   6      105.63      104.68      6.38 o 
   1  10   6      103.08      102.39      5.95 o 
   2  10   6      150.70      149.82      6.55 o 
   3  10   6        5.61        5.89      3.01 o 
   4  10   6      355.26      323.67     19.05 o 
   5  10   6        4.46        9.41      5.59 o 
   6  10   6       29.24       31.91      4.91 o 
   7  10   6       58.52       48.85      5.50 o 
   8  10   6       44.69       39.87      5.57 o 
  -2  11   6       14.11       17.85      5.83 o 
  -1  11   6      243.72      255.49     17.28 o 
   0  11   6        4.83        2.68      4.19 o 
   1  11   6      443.70      464.29     29.43 o 
   2  11   6      172.31      175.33     11.97 o 
   3  11   6      233.30      232.27     13.21 o 
   4  11   6      209.37      225.51     13.43 o 
   5  11   6        6.68       10.29      4.75 o 
   6  11   6      728.97      716.56     32.84 o 
   7  11   6       37.86       42.67      5.77 o 
   0  12   6        8.56       10.38      4.80 o 
   1  12   6        1.86       -1.66      4.31 o 
   2  12   6        0.91        3.18      4.11 o 
   3  12   6       82.34       87.62     13.90 o 
   4  12   6        1.37       -1.07      4.87 o 
   5  12   6      126.74      135.48     18.23 o 
   6  12   6       38.73       28.13      7.68 o 
  -3  -9   7      162.77      176.56     10.08 o 
  -2  -9   7       66.56       61.32      8.58 o 
  -1  -9   7       88.49       93.00      8.67 o 
   0  -9   7      214.88      222.49     18.53 o 
   1  -9   7       27.54       29.25      7.18 o 
   2  -9   7      217.66      219.64     10.40 o 
  -4  -8   7       86.16       89.00      7.31 o 
  -3  -8   7      394.17      396.95     15.22 o 
  -2  -8   7       35.23       39.76      5.14 o 
  -1  -8   7      720.52      700.27     24.44 o 
   0  -8   7       10.19        3.41      5.32 o 
   1  -8   7      601.84      582.21     34.17 o 
   2  -8   7      222.16      253.89     22.01 o 
   3  -8   7       31.95       25.72      8.08 o 
   4  -8   7      252.75      276.98     16.21 o 
  -5  -7   7       28.49       33.98      6.18 o 
  -4  -7   7       19.02       16.57      5.05 o 
  -3  -7   7      182.57      185.49     15.45 o 
  -2  -7   7      179.01      192.83      9.04 o 
  -1  -7   7       12.21       13.79      3.98 o 
   0  -7   7        1.17       -4.35      4.35 o 
   1  -7   7        0.75        2.50      5.00 o 
   2  -7   7      126.31      126.91     10.39 o 
   3  -7   7      189.92      201.92     12.89 o 
   4  -7   7       52.93       56.67      8.69 o 
   5  -7   7        0.77       -2.60      8.01 o 
  -6  -6   7      150.51      139.68     10.23 o 
  -5  -6   7        3.19       -1.47      5.02 o 
  -4  -6   7      333.44      340.57     17.96 o 
  -3  -6   7      250.16      248.90      8.92 o 
  -2  -6   7      148.23      155.48      6.04 o 
  -1  -6   7     1020.52     1008.20     27.31 o 
   0  -6   7       23.96       30.13      6.14 o 
   1  -6   7     1596.13     1560.34     37.22 o 
   2  -6   7       69.47       61.81      7.36 o 
   3  -6   7      524.14      545.40     21.47 o 
   4  -6   7      242.18      228.46     14.67 o 
   5  -6   7        4.80        1.11      6.47 o 
   6  -6   7      273.38      293.31     15.59 o 
  -7  -5   7       49.19       54.11      9.17 o 
  -6  -5   7        5.00        1.65      5.66 o 
  -5  -5   7       52.59       52.64      4.75 o 
  -4  -5   7      130.12      131.49      5.68 o 
  -3  -5   7        6.20        5.94      3.26 o 
  -2  -5   7       42.63       36.71      3.44 o 
  -1  -5   7        7.14        8.93      3.24 o 
   0  -5   7      483.63      480.37     11.86 o 
   1  -5   7      526.64      514.70     14.95 o 
   2  -5   7       92.02       90.87      8.04 o 
   3  -5   7      457.71      453.67     17.94 o 
   4  -5   7      112.19       98.76      8.53 o 
   5  -5   7      646.70      635.23     23.28 o 
   6  -5   7      121.43      118.88      9.93 o 
   7  -5   7       60.60       58.94      8.14 o 
  -7  -4   7       34.35       31.59      7.12 o 
  -6  -4   7      151.22      173.19     10.56 o 
  -5  -4   7        1.67        2.69      3.18 o 
  -4  -4   7      280.78      285.82      7.42 o 
  -3  -4   7       41.93       43.57      3.23 o 
  -2  -4   7      146.09      147.20      7.75 o 
  -1  -4   7      206.15      210.77      6.48 o 
   0  -4   7        1.59        1.16      2.47 o 
   1  -4   7      927.16      876.43     19.65 o 
   2  -4   7      188.53      169.93     11.20 o 
   3  -4   7       90.85       90.60      7.72 o 
   4  -4   7       17.96       21.00      5.66 o 
   5  -4   7       50.96       49.50      6.72 o 
   6  -4   7       32.57       40.12      6.81 o 
   7  -4   7      214.18      221.16     13.51 o 
   8  -4   7       12.11       20.38      6.82 o 
  -7  -3   7      126.82      130.59      7.59 o 
  -6  -3   7       15.35       10.28      4.26 o 
  -5  -3   7      297.39      279.72      7.93 o 
  -4  -3   7      463.19      450.41      9.81 o 
  -3  -3   7      270.58      265.39      9.28 o 
  -2  -3   7      190.39      201.04      5.61 o 
  -1  -3   7       21.35       22.81      2.45 o 
   0  -3   7      727.10      740.26     15.94 o 
   1  -3   7      945.78      941.54     15.90 o 
   2  -3   7      329.83      318.51      9.52 o 
   3  -3   7     1701.40     1624.78     38.37 o 
   4  -3   7      230.34      258.48      9.07 o 
   5  -3   7     1444.11     1474.86     33.54 o 
   6  -3   7      250.43      234.95     14.58 o 
   7  -3   7      191.84      183.23     15.93 o 
   8  -3   7      150.16      144.06      9.75 o 
  -7  -2   7       33.79       30.23      5.15 o 
  -6  -2   7       25.18       19.88      4.50 o 
  -5  -2   7       20.83       19.65      2.87 o 
  -4  -2   7        2.06        0.94      2.30 o 
  -3  -2   7      141.36      139.38      4.71 o 
  -2  -2   7       36.80       38.12      2.47 o 
  -1  -2   7      270.82      265.52      5.08 o 
   0  -2   7      241.17      242.45      5.21 o 
   1  -2   7        3.96        3.25      1.65 o 
   2  -2   7      519.31      511.04     10.15 o 
   3  -2   7       12.36        9.87      2.51 o 
   4  -2   7     1336.41     1321.97     29.81 o 
   5  -2   7      505.83      464.48     26.32 o 
   6  -2   7       45.17       51.98      5.10 o 
   7  -2   7      198.96      206.61      9.20 o 
   8  -2   7       40.08       36.07      6.20 o 
   9  -2   7      303.79      281.99     13.48 o 
  -7  -1   7       30.58       32.41      5.04 o 
  -6  -1   7       13.98        9.95      5.57 o 
  -5  -1   7      264.92      256.04      7.28 o 
  -4  -1   7       21.11       18.68      2.56 o 
  -3  -1   7      714.47      720.74     13.69 o 
  -2  -1   7      206.30      210.11      5.05 o 
  -1  -1   7      601.29      611.34      9.06 o 
   0  -1   7      348.78      329.12      5.86 o 
   1  -1   7       44.63       51.69      2.43 o 
   2  -1   7      808.85      798.63     14.50 o 
   3  -1   7      141.35      163.89      5.42 o 
   4  -1   7       86.22       91.25      4.43 o 
   5  -1   7     1020.04      929.36     25.69 o 
   6  -1   7       43.17       43.59      4.45 o 
   7  -1   7       37.35       53.78      5.85 o 
   8  -1   7        0.44        2.95      3.88 o 
   9  -1   7       10.28        4.84      4.29 o 
  -7   0   7        1.38        9.47      5.70 o 
  -6   0   7      357.86      339.26     15.45 o 
  -5   0   7       73.52       71.44      5.41 o 
  -4   0   7      475.00      473.88      9.98 o 
  -3   0   7      386.42      383.40      9.51 o 
  -2   0   7      297.65      293.37      6.82 o 
  -1   0   7     1566.30     1546.22     20.31 o 
   0   0   7      776.60      796.17     11.14 o 
   1   0   7     1872.69     1889.55     29.62 o 
   2   0   7      245.26      217.22      4.65 o 
   3   0   7       61.92       72.07      4.35 o 
   4   0   7     1921.74     1910.75     37.98 o 
   5   0   7       73.03       67.80      4.83 o 
   6   0   7      667.13      676.17     28.00 o 
   7   0   7      514.01      489.71     14.40 o 
   8   0   7       67.36       62.48      5.09 o 
   9   0   7      362.13      372.54     12.36 o 
  -7   1   7        6.62       10.47      5.43 o 
  -6   1   7       31.36       27.70      5.56 o 
  -5   1   7        0.68       -3.96      3.96 o 
  -4   1   7       51.66       45.13      3.32 o 
  -3   1   7      140.05      135.15      4.95 o 
  -2   1   7      415.77      406.89      9.04 o 
  -1   1   7      329.42      341.86      6.07 o 
   0   1   7      221.01      215.62      4.65 o 
   1   1   7      399.94      447.84      9.03 o 
   2   1   7      196.86      190.18      4.67 o 
   3   1   7      492.33      465.48     13.88 o 
   4   1   7       25.52       20.80      2.51 o 
   5   1   7      295.53      297.54      8.92 o 
   6   1   7      143.90      150.34      7.02 o 
   7   1   7       14.16       15.96      3.44 o 
   8   1   7      315.33      330.80     14.94 o 
   9   1   7      132.27      138.59      8.78 o 
  10   1   7       35.41       40.59      4.88 o 
  -7   2   7        2.56        1.94      5.28 o 
  -6   2   7      698.68      657.72     53.19 o 
  -5   2   7      127.46      134.45      7.93 o 
  -4   2   7      528.50      492.71     11.40 o 
  -3   2   7      289.94      292.39      7.38 o 
  -2   2   7      529.11      523.36     10.99 o 
  -1   2   7     1759.96     1707.86     22.30 o 
   0   2   7      131.12      150.63      3.62 o 
   1   2   7      855.94      803.45     13.00 o 
   2   2   7      300.76      301.10      6.76 o 
   3   2   7     2062.11     2046.14     41.20 o 
   4   2   7       10.91        7.58      3.45 o 
   5   2   7      129.72      128.37      6.22 o 
   6   2   7      424.57      426.80     13.63 o 
   7   2   7        1.10       -0.95      2.44 o 
   8   2   7      161.83      155.09      6.21 o 
   9   2   7       85.49       93.56      6.21 o 
  10   2   7        0.43        3.69      5.30 o 
  -7   3   7      215.15      219.99     11.55 o 
  -6   3   7       17.04       13.38      5.99 o 
  -5   3   7       24.35       27.48      5.14 o 
  -4   3   7       10.29        8.98      2.66 o 
  -3   3   7       15.62       19.50      2.69 o 
  -2   3   7     1412.38     1351.23     28.46 o 
  -1   3   7      160.68      154.99      3.79 o 
   0   3   7      879.77      874.40     13.09 o 
   1   3   7      336.98      302.25      6.01 o 
   2   3   7     1959.13     2050.20     31.70 o 
   3   3   7      363.62      354.95     11.42 o 
   4   3   7      974.95     1031.90     19.92 o 
   5   3   7     1344.81     1309.84     24.62 o 
   6   3   7       63.66       65.24      3.34 o 
   7   3   7      268.64      246.62      7.80 o 
   8   3   7      177.29      184.19      6.58 o 
   9   3   7       58.25       57.90      4.05 o 
  10   3   7       52.21       48.83      6.57 o 
  -6   4   7       54.79       53.97      6.58 o 
  -5   4   7        1.40        0.52      4.40 o 
  -4   4   7     1010.01      968.78     22.84 o 
  -3   4   7        3.55        3.27      2.50 o 
  -2   4   7      142.18      127.31      7.48 o 
  -1   4   7      171.79      171.75      4.66 o 
   0   4   7      239.54      226.13      6.91 o 
   1   4   7      197.91      196.14      5.05 o 
   2   4   7      574.19      551.21      9.48 o 
   3   4   7       61.51       61.76      3.26 o 
   4   4   7       68.23       66.18      3.40 o 
   5   4   7       72.90       78.18      3.68 o 
   6   4   7       92.97      107.82      4.24 o 
   7   4   7      480.17      453.44     13.35 o 
   8   4   7       72.62       72.62      4.63 o 
   9   4   7       46.76       47.74      4.19 o 
  10   4   7        7.41        6.56      3.27 o 
  -6   5   7        3.48       -1.27      4.76 o 
  -5   5   7      454.30      466.09     20.88 o 
  -4   5   7        4.45        3.48      3.14 o 
  -3   5   7      112.44      114.59      5.11 o 
  -2   5   7     1328.44     1314.22     23.49 o 
  -1   5   7       36.59       48.03      2.61 o 
   0   5   7     2369.14     2173.95     33.37 o 
   1   5   7      215.69      217.09      5.43 o 
   2   5   7     1311.07     1311.06     25.67 o 
   3   5   7     1497.20     1423.14     37.96 o 
   4   5   7      206.84      221.06      6.37 o 
   5   5   7      326.15      310.02      7.96 o 
   6   5   7       71.60       73.03      4.01 o 
   7   5   7      974.21      995.33     26.47 o 
   8   5   7        8.50        6.30      2.81 o 
   9   5   7      112.95       99.17      8.56 o 
  10   5   7       21.22       25.28      4.34 o 
  -6   6   7      123.18      141.84      8.68 o 
  -5   6   7        6.19        1.59      4.44 o 
  -4   6   7        1.73       -3.53      3.84 o 
  -3   6   7      389.07      403.46     10.84 o 
  -2   6   7       28.32       20.80      3.82 o 
  -1   6   7      350.24      340.39      8.75 o 
   0   6   7       51.16       48.50      2.72 o 
   1   6   7       24.41       30.57      2.29 o 
   2   6   7     2586.97     2512.09     60.30 o 
   3   6   7       38.79       51.59      5.34 o 
   4   6   7      823.61      821.13     18.67 o 
   5   6   7       51.05       57.22      4.19 o 
   6   6   7      436.86      435.79     12.28 o 
   7   6   7      117.79      114.70      5.56 o 
   8   6   7        2.19       -2.48      2.90 o 
   9   6   7      522.30      527.26     19.29 o 
  10   6   7        1.57       -1.92      4.27 o 
  -5   7   7      305.89      351.35     17.59 o 
  -4   7   7        7.98        8.64      5.03 o 
  -3   7   7      403.08      402.84     12.52 o 
  -2   7   7        8.02        6.43      4.12 o 
  -1   7   7      105.84      117.11      5.99 o 
   0   7   7      963.08      960.37     22.17 o 
   1   7   7      114.49      117.46      4.21 o 
   2   7   7      845.51      811.86     19.86 o 
   3   7   7        6.32       10.81      3.30 o 
   4   7   7        3.99        5.32      3.06 o 
   5   7   7        9.87        8.66      3.82 o 
   6   7   7      166.67      159.48      6.91 o 
   7   7   7      131.22      134.89      6.32 o 
   8   7   7      186.06      184.34      7.56 o 
   9   7   7      123.20      131.48      6.32 o 
  -4   8   7      314.61      311.04     17.18 o 
  -3   8   7      401.41      419.76     16.51 o 
  -2   8   7      194.01      178.28      9.47 o 
  -1   8   7      474.55      469.53     13.70 o 
   0   8   7       67.78       72.24      5.05 o 
   1   8   7      412.77      419.59      9.57 o 
   2   8   7      495.79      497.73     10.61 o 
   3   8   7        7.26       15.17      2.78 o 
   4   8   7      966.33      912.51     22.81 o 
   5   8   7       72.30       79.44      5.38 o 
   6   8   7      467.66      477.61     14.02 o 
   7   8   7       61.73       69.84      5.32 o 
   8   8   7       37.24       43.28      4.79 o 
   9   8   7      109.29      114.81     11.63 o 
  -4   9   7       46.28       36.88      7.72 o 
  -3   9   7       41.92       28.80      5.80 o 
  -2   9   7      127.27      145.94      8.92 o 
  -1   9   7        2.33        2.05      3.74 o 
   0   9   7      118.18      134.73      9.14 o 
   1   9   7      108.77      115.64      6.13 o 
   2   9   7        7.44        6.35      2.55 o 
   3   9   7      351.00      361.01      9.40 o 
   4   9   7        6.61        8.77      3.64 o 
   5   9   7      145.48      151.00      7.52 o 
   6   9   7      196.79      209.84      8.93 o 
   7   9   7       92.39      104.62      9.82 o 
   8   9   7      135.64      133.45     12.84 o 
   9   9   7       11.92        6.21      4.26 o 
  -3  10   7      130.09      106.44      8.40 o 
  -2  10   7       52.56       51.69      6.83 o 
  -1  10   7      207.24      205.08     21.62 o 
   0  10   7       11.63       12.97      4.43 o 
   1  10   7      179.25      182.69     11.75 o 
   2  10   7       16.22       20.81      4.46 o 
   3  10   7        1.58        5.96      2.80 o 
   4  10   7      170.09      178.63      8.60 o 
   5  10   7       14.10       15.54      4.63 o 
   6  10   7      141.26      136.61     11.99 o 
   7  10   7        6.53        0.85      5.08 o 
   8  10   7        7.50        6.83      4.78 o 
  -1  11   7       39.80       55.31     20.95 o 
   0  11   7      520.32      580.81     19.05 o 
   1  11   7      322.10      345.12     31.97 o 
   2  11   7       74.95       81.78      5.78 o 
   3  11   7      208.16      222.92      7.65 o 
   4  11   7       54.10       55.94      6.86 o 
   5  11   7      176.96      186.33      9.27 o 
   6  11   7       69.50       67.79      8.96 o 
   7  11   7        2.47        0.06      4.65 o 
   0  12   7       48.42       59.08      9.65 o 
   1  12   7       20.58       18.89      5.56 o 
   2  12   7       88.66       98.21      6.77 o 
   3  12   7        0.11        2.28      4.34 o 
   4  12   7       25.99       28.10      5.94 o 
   5  12   7       29.01       26.05      5.98 o 
  -3  -8   8       27.08       16.54      5.71 o 
  -2  -8   8       93.34       94.25      6.79 o 
  -1  -8   8        5.72       -1.42      5.61 o 
   0  -8   8      211.54      209.95     12.43 o 
   1  -8   8      360.90      336.92     15.96 o 
   2  -8   8       48.39       34.95     12.74 o 
  -4  -7   8       71.34       70.03      9.86 o 
  -3  -7   8       93.95       98.73      7.64 o 
  -2  -7   8        1.13       -4.05      4.05 o 
  -1  -7   8       38.43       43.50      5.12 o 
   0  -7   8       24.24       25.03      6.07 o 
   1  -7   8       64.73       78.54      8.59 o 
   2  -7   8       78.64       70.46     18.73 o 
   3  -7   8       18.71       10.88      7.09 o 
   4  -7   8        1.14       -1.92      7.14 o 
  -5  -6   8      294.29      303.85     16.70 o 
  -4  -6   8       97.34       98.25      6.46 o 
  -3  -6   8      141.06      141.15      6.86 o 
  -2  -6   8      290.83      299.39     10.56 o 
  -1  -6   8      315.02      303.07     12.94 o 
   0  -6   8      200.60      217.56      8.87 o 
   1  -6   8       11.01       13.34      4.45 o 
   2  -6   8      231.52      239.32     13.36 o 
   3  -6   8      243.92      264.83     18.82 o 
   4  -6   8      116.59      128.50     10.76 o 
   5  -6   8      272.93      263.48     15.12 o 
  -6  -5   8       83.49       72.92      7.86 o 
  -5  -5   8      129.76      117.00      7.24 o 
  -4  -5   8        0.91        1.37      5.78 o 
  -3  -5   8      102.07       97.28      9.29 o 
  -2  -5   8      135.53      122.83      6.47 o 
  -1  -5   8       59.97       62.83      5.04 o 
   0  -5   8      394.69      414.82     26.37 o 
   1  -5   8      271.62      239.25     11.93 o 
   2  -5   8      409.95      394.98     17.24 o 
   3  -5   8       38.42       36.21      7.14 o 
   4  -5   8      418.21      446.18     31.47 o 
   5  -5   8      203.91      205.04     16.22 o 
   6  -5   8       65.69       86.81      9.28 o 
  -6  -4   8       43.59       46.75      5.69 o 
  -5  -4   8      495.42      486.17     12.15 o 
  -4  -4   8       24.70       16.56      3.89 o 
  -3  -4   8       11.94       16.22      3.63 o 
  -2  -4   8       91.01       86.40      5.15 o 
  -1  -4   8      150.06      157.06      6.93 o 
   0  -4   8       92.02       95.20      4.90 o 
   1  -4   8       57.04       48.38      3.99 o 
   2  -4   8        1.58        2.75      5.03 o 
   3  -4   8        4.82        2.77      5.19 o 
   4  -4   8       31.27       30.37      6.36 o 
   5  -4   8        2.04       -5.17      5.17 o 
   6  -4   8       19.52       13.34      6.25 o 
   7  -4   8       15.74       19.98      6.67 o 
  -6  -3   8      226.22      221.66      9.61 o 
  -5  -3   8       34.02       32.44      3.79 o 
  -4  -3   8      294.41      283.08      7.55 o 
  -3  -3   8     1083.81     1062.85     43.44 o 
  -2  -3   8      262.32      265.50      8.72 o 
  -1  -3   8     1211.79     1194.90     23.98 o 
   0  -3   8      628.32      636.48     22.35 o 
   1  -3   8      200.00      217.69      6.23 o 
   2  -3   8      697.75      692.50     26.43 o 
   3  -3   8      659.94      580.71     16.88 o 
   4  -3   8      179.38      188.51      8.67 o 
   5  -3   8       12.92        8.46      5.29 o 
   6  -3   8      108.50       98.75      9.07 o 
   7  -3   8      216.93      221.11     21.43 o 
   8  -3   8       21.68       12.77      6.46 o 
  -7  -2   8        0.91       -4.16      4.66 o 
  -6  -2   8       50.85       53.46      6.74 o 
  -5  -2   8       83.08       77.58      4.56 o 
  -4  -2   8      126.69      120.12      5.15 o 
  -3  -2   8      376.14      372.12      9.55 o 
  -2  -2   8     1068.97     1077.74     24.87 o 
  -1  -2   8      464.84      455.78      9.51 o 
   0  -2   8       14.70       13.39      2.22 o 
   1  -2   8      384.37      362.73      7.94 o 
   2  -2   8       53.53       57.00      4.28 o 
   3  -2   8      205.28      228.71      9.00 o 
   4  -2   8       41.20       36.64      4.57 o 
   5  -2   8      321.67      290.99     11.75 o 
   6  -2   8      257.33      255.87     21.92 o 
   7  -2   8       12.82        8.86      4.71 o 
   8  -2   8      106.75      111.12      7.59 o 
  -7  -1   8       20.78        3.99      6.76 o 
  -6  -1   8      261.22      249.87      9.98 o 
  -5  -1   8       27.73       26.50      3.38 o 
  -4  -1   8      388.99      380.83     10.82 o 
  -3  -1   8       69.87       77.66      3.84 o 
  -2  -1   8      349.17      346.18      8.07 o 
  -1  -1   8     2212.78     2184.86     32.60 o 
   0  -1   8       60.52       63.80      3.28 o 
   1  -1   8       61.06       69.51      3.18 o 
   2  -1   8      220.87      211.29      7.41 o 
   3  -1   8       93.62       96.81      5.16 o 
   4  -1   8      107.67      118.98      6.38 o 
   5  -1   8       12.47       20.52      4.02 o 
   6  -1   8        8.86        3.13      3.78 o 
   7  -1   8        6.11        6.47      4.12 o 
   8  -1   8        0.71        3.46      4.26 o 
   9  -1   8       37.71       31.96      5.51 o 
  -7   0   8      170.73      180.93     29.35 o 
  -6   0   8      131.68      128.36      9.75 o 
  -5   0   8       50.65       45.59      4.07 o 
  -4   0   8      295.72      272.18      8.15 o 
  -3   0   8        9.69       10.46      2.51 o 
  -2   0   8     1747.68     1650.59     31.61 o 
  -1   0   8      173.50      187.23      4.61 o 
   0   0   8     1868.97     1911.34     31.54 o 
   1   0   8     1627.00     1604.92     26.80 o 
   2   0   8      173.52      194.58      4.98 o 
   3   0   8     1396.45     1411.18     30.78 o 
   4   0   8       20.62       23.08      3.37 o 
   5   0   8      795.31      784.53     18.89 o 
   6   0   8       58.28       66.19     11.69 o 
   7   0   8      497.80      474.28     14.52 o 
   8   0   8      170.24      183.90      8.51 o 
   9   0   8       11.95        3.86      4.40 o 
  -7   1   8        0.14        0.62      5.52 o 
  -6   1   8       76.01       83.12      7.65 o 
  -5   1   8        4.31        3.51      3.10 o 
  -4   1   8       13.34       19.11      3.19 o 
  -3   1   8        0.40        0.85      2.47 o 
  -2   1   8        1.05       -2.26      2.26 o 
  -1   1   8       20.26       23.41      2.39 o 
   0   1   8      269.80      250.56      5.83 o 
   1   1   8      595.01      555.62     11.73 o 
   2   1   8     1169.22     1206.68     22.54 o 
   3   1   8      455.49      443.86     13.84 o 
   4   1   8       19.37       21.25      3.31 o 
   5   1   8       46.70       47.66      4.05 o 
   6   1   8        2.90        2.12      4.73 o 
   7   1   8      177.05      173.15      7.84 o 
   8   1   8        9.10       14.03      4.15 o 
   9   1   8       98.17       91.02      5.69 o 
  -6   2   8       44.95       52.81      6.81 o 
  -5   2   8       72.04       65.29      6.06 o 
  -4   2   8      538.59      533.33     12.47 o 
  -3   2   8      243.39      253.65      7.50 o 
  -2   2   8      363.84      352.45     10.40 o 
  -1   2   8       48.76       45.09      2.42 o 
   0   2   8      961.55      996.97     17.55 o 
   1   2   8        6.01       11.04      2.58 o 
   2   2   8      779.12      792.20     15.54 o 
   3   2   8     1549.70     1447.06     36.81 o 
   4   2   8        4.93        6.70      3.39 o 
   5   2   8      342.91      329.97     12.78 o 
   6   2   8       12.10       20.72      3.66 o 
   7   2   8      512.71      472.86     16.35 o 
   8   2   8       10.51        5.11      3.33 o 
   9   2   8       29.62       28.34      4.15 o 
  -6   3   8        1.18        1.37      5.00 o 
  -5   3   8      296.39      270.56     13.86 o 
  -4   3   8      113.78      104.62      5.06 o 
  -3   3   8      322.65      303.58      8.35 o 
  -2   3   8      418.00      393.39     13.83 o 
  -1   3   8      190.81      182.57      8.10 o 
   0   3   8      714.32      720.79     12.78 o 
   1   3   8       83.09       83.59      3.02 o 
   2   3   8     1028.15      989.84     15.87 o 
   3   3   8       37.38       46.59      3.87 o 
   4   3   8      740.82      740.29     15.29 o 
   5   3   8     1128.36     1123.48     21.81 o 
   6   3   8       68.16       84.07      5.11 o 
   7   3   8       98.28       85.69      4.97 o 
   8   3   8        8.48        8.72      3.35 o 
   9   3   8      264.96      273.57     14.85 o 
  -6   4   8       10.71       11.90      6.47 o 
  -5   4   8       30.34       28.54      3.66 o 
  -4   4   8       11.27        5.61      3.05 o 
  -3   4   8       15.84       16.68      3.07 o 
  -2   4   8      321.83      287.26      7.93 o 
  -1   4   8       30.31       32.50      3.52 o 
   0   4   8       75.54       79.38      3.43 o 
   1   4   8       62.94       55.12      2.62 o 
   2   4   8       43.38       43.78      2.36 o 
   3   4   8        2.58        1.98      2.19 o 
   4   4   8      200.77      194.31      6.17 o 
   5   4   8      774.19      734.50     16.24 o 
   6   4   8      103.68      107.47      6.39 o 
   7   4   8       52.08       54.32      3.72 o 
   8   4   8       73.47       77.30      5.41 o 
   9   4   8       22.42       17.87      6.35 o 
  10   4   8        2.22        1.54      9.46 o 
  -5   5   8       88.22       90.62      6.96 o 
  -4   5   8      317.52      315.30      9.52 o 
  -3   5   8      816.96      817.66     17.55 o 
  -2   5   8      147.55      152.20     24.13 o 
  -1   5   8      189.76      198.37      8.63 o 
   0   5   8      663.47      609.52     12.26 o 
   1   5   8      452.69      440.43      9.05 o 
   2   5   8      262.19      280.70      6.44 o 
   3   5   8      194.47      189.48      6.18 o 
   4   5   8      462.44      444.03     11.14 o 
   5   5   8      101.78      105.99      4.94 o 
   6   5   8      108.39      117.83      5.24 o 
   7   5   8      635.05      647.71     14.93 o 
   8   5   8       10.04        8.22      3.00 o 
   9   5   8      135.22      131.26      8.21 o 
  -5   6   8        0.52       16.80      9.65 o 
  -4   6   8      358.76      356.02     19.11 o 
  -3   6   8        5.92        7.82      4.54 o 
  -2   6   8       51.51       61.51      7.82 o 
  -1   6   8      331.29      320.12     12.58 o 
   0   6   8       39.36       49.97      3.03 o 
   1   6   8      401.81      424.95      9.42 o 
   2   6   8       17.08       18.28      2.35 o 
   3   6   8      518.08      503.64     14.72 o 
   4   6   8      223.05      226.21      8.34 o 
   5   6   8        5.20        3.92      2.99 o 
   6   6   8      624.35      607.16     16.12 o 
   7   6   8      112.57      115.52      5.89 o 
   8   6   8      432.94      450.55     12.91 o 
   9   6   8      174.10      171.38      7.93 o 
  -4   7   8      145.55      174.73     12.94 o 
  -3   7   8        7.64        6.48      4.82 o 
  -2   7   8       61.56       58.83      6.21 o 
  -1   7   8       34.96       37.76      5.33 o 
   0   7   8       11.60        9.70      3.41 o 
   1   7   8       22.94       29.12      2.94 o 
   2   7   8       11.20        6.67      2.27 o 
   3   7   8       46.70       44.59      4.37 o 
   4   7   8       24.08       25.64      6.54 o 
   5   7   8       47.92       51.94      4.63 o 
   6   7   8       50.39       50.81      4.76 o 
   7   7   8        4.11        3.72      3.41 o 
   8   7   8       13.32       13.46      4.81 o 
   9   7   8      292.18      281.41      9.87 o 
  -4   8   8      182.66      180.52     13.13 o 
  -3   8   8       12.50        1.62      7.24 o 
  -2   8   8      298.79      298.66     12.95 o 
  -1   8   8       62.53       57.52      6.07 o 
   0   8   8      545.62      566.09     26.16 o 
   1   8   8      312.17      330.77     11.16 o 
   2   8   8      175.56      175.10      6.16 o 
   3   8   8      305.60      309.40     10.80 o 
   4   8   8       78.44       77.39      5.61 o 
   5   8   8      726.51      721.56     19.24 o 
   6   8   8       34.58       40.48      4.79 o 
   7   8   8        3.08        5.62      3.77 o 
   8   8   8      238.86      256.29     12.81 o 
   9   8   8        1.01       -3.69      3.69 o 
  -3   9   8       13.01       15.35      5.87 o 
  -2   9   8       23.19       33.47      6.14 o 
  -1   9   8       59.10       54.59     12.16 o 
   0   9   8       32.00       35.60      4.77 o 
   1   9   8       32.75       27.05      4.30 o 
   2   9   8       68.64       82.75      4.22 o 
   3   9   8       28.11       31.49      4.32 o 
   4   9   8       67.94       67.51      6.84 o 
   5   9   8        2.28       -1.40      3.86 o 
   6   9   8       14.29       21.54      6.07 o 
   7   9   8      107.77      126.90      7.23 o 
   8   9   8       23.61       28.37      4.80 o 
  -2  10   8      191.09      185.27     30.12 o 
  -1  10   8       43.38       44.54      8.69 o 
   0  10   8      109.55      100.86      6.71 o 
   1  10   8       10.13        8.67      4.20 o 
   2  10   8      166.34      174.14      6.81 o 
   3  10   8      134.36      134.24      5.56 o 
   4  10   8       81.81       68.97      7.13 o 
   5  10   8       21.35       27.58      5.11 o 
   6  10   8        1.10       -2.39      4.21 o 
   7  10   8      101.46      103.92      7.06 o 
   0  11   8       90.46      102.29      8.11 o 
   1  11   8       15.88       12.42      4.65 o 
   2  11   8      164.00      194.45      8.55 o 
   3  11   8       40.63       43.96      3.85 o 
   4  11   8      214.75      232.46     10.46 o 
   5  11   8       43.11       45.02      5.92 o 
   6  11   8       96.81       90.36      7.23 o 
   2  12   8        4.89        1.70      5.32 o 
   3  12   8        2.59       -2.51     10.23 o 
   4  12   8        3.06        3.32      5.27 o 
  -2  -7   9        0.71        6.85      5.53 o 
  -1  -7   9       85.95       74.27      6.27 o 
   0  -7   9       96.23       95.31     23.84 o 
   1  -7   9       46.10       53.53      7.60 o 
   2  -7   9       10.29       14.48     11.78 o 
   3  -7   9        0.10       -8.39     11.87 o 
  -4  -6   9       60.81       69.41      7.14 o 
  -3  -6   9      146.33      164.82     22.30 o 
  -2  -6   9      105.23      114.18      9.07 o 
  -1  -6   9      688.67      672.70     18.76 o 
   0  -6   9      131.55      145.87     14.09 o 
   1  -6   9      100.10      111.16      9.18 o 
   2  -6   9      332.86      316.71     16.63 o 
   3  -6   9       48.19       38.42      8.43 o 
   4  -6   9      143.23      133.45     11.59 o 
  -4  -5   9       65.39       71.20      7.00 o 
  -3  -5   9        2.43       -1.04      4.63 o 
  -2  -5   9      155.35      147.70      9.27 o 
  -1  -5   9       40.79       45.32      6.00 o 
   0  -5   9       57.22       54.98      5.08 o 
   1  -5   9      435.05      399.95     26.26 o 
   2  -5   9        2.52        0.62      6.76 o 
   3  -5   9      155.36      174.56     14.38 o 
   4  -5   9       44.67       64.19     13.61 o 
   5  -5   9       45.61       38.09      7.79 o 
  -5  -4   9       85.97       89.06     12.55 o 
  -4  -4   9        2.39        1.15      3.88 o 
  -3  -4   9       22.16       24.70      5.55 o 
  -2  -4   9       21.27       24.79      5.11 o 
  -1  -4   9      106.60      118.37      6.43 o 
   0  -4   9        9.71        6.74      3.58 o 
   1  -4   9      417.66      417.69     11.13 o 
   2  -4   9       79.29       81.73      8.51 o 
   3  -4   9        3.26       -5.15      5.15 o 
   4  -4   9       14.46       13.47      6.21 o 
   5  -4   9        2.73       19.30      6.77 o 
   6  -4   9       22.58       12.71     11.10 o 
  -5  -3   9       91.10       84.28      7.63 o 
  -4  -3   9      687.34      660.65     17.30 o 
  -3  -3   9      282.75      283.74      9.72 o 
  -2  -3   9       47.15       43.30      8.78 o 
  -1  -3   9        7.25       10.95      3.51 o 
   0  -3   9       69.03       78.62      5.09 o 
   1  -3   9      796.45      801.79     15.93 o 
   2  -3   9       30.75       32.94      4.98 o 
   3  -3   9      851.28      822.19     22.51 o 
   4  -3   9      195.62      196.54      9.37 o 
   5  -3   9      320.16      313.63     12.46 o 
   6  -3   9      265.76      267.89     14.24 o 
   7  -3   9       14.27        7.96      6.20 o 
  -6  -2   9       29.49       29.30      6.63 o 
  -5  -2   9      124.70      115.86      6.39 o 
  -4  -2   9        2.25       -2.74      3.45 o 
  -3  -2   9       71.62       72.45      5.05 o 
  -2  -2   9       90.99       99.43      5.47 o 
  -1  -2   9      120.57      117.17      5.96 o 
   0  -2   9      261.79      235.25      6.64 o 
   1  -2   9       43.99       44.52      3.06 o 
   2  -2   9      151.52      155.87      6.99 o 
   3  -2   9       58.96       64.63      7.54 o 
   4  -2   9       81.55       88.39      6.47 o 
   5  -2   9      243.20      250.27     13.50 o 
   6  -2   9       11.60       10.96      4.71 o 
   7  -2   9       81.86       93.04     14.83 o 
   8  -2   9       94.44      108.95     12.05 o 
  -6  -1   9        8.03        2.88      5.66 o 
  -5  -1   9        3.31        5.10      3.64 o 
  -4  -1   9      372.73      363.42     13.45 o 
  -3  -1   9       46.51       47.82      4.45 o 
  -2  -1   9      504.33      494.73     13.42 o 
  -1  -1   9       36.97       42.44      4.89 o 
   0  -1   9       67.10       77.17      3.77 o 
   1  -1   9       59.16       53.89      3.13 o 
   2  -1   9        2.31        1.26      2.96 o 
   3  -1   9      810.33      770.84     18.92 o 
   4  -1   9       52.67       52.49      5.26 o 
   5  -1   9     1056.34     1034.19     36.20 o 
   6  -1   9      113.29      112.23      9.89 o 
   7  -1   9        5.80       12.38      4.73 o 
   8  -1   9       27.79       24.16      7.11 o 
  -6   0   9      107.62      115.98      9.04 o 
  -5   0   9      184.93      191.68     13.84 o 
  -4   0   9      126.37      115.89      5.47 o 
  -3   0   9      361.87      364.69     20.62 o 
  -2   0   9      128.41      118.66      5.65 o 
  -1   0   9       11.64       10.32      3.76 o 
   0   0   9      592.68      600.80     14.39 o 
   1   0   9      735.34      760.84     14.17 o 
   2   0   9      501.66      493.88     10.97 o 
   3   0   9       12.69       10.04      3.40 o 
   4   0   9      379.50      391.88     11.59 o 
   5   0   9      567.58      577.57     22.96 o 
   6   0   9       70.61       77.19      9.09 o 
   7   0   9      341.84      333.67     12.20 o 
   8   0   9       55.27       61.04      6.11 o 
  -6   1   9        1.16       -0.94      5.18 o 
  -5   1   9       45.30       50.11      7.67 o 
  -4   1   9       37.03       32.64      3.75 o 
  -3   1   9       58.93       55.73      4.64 o 
  -2   1   9       18.79       22.27      3.54 o 
  -1   1   9       29.06       25.87      3.25 o 
   0   1   9       62.50       67.00      4.51 o 
   1   1   9       29.22       26.90      2.78 o 
   2   1   9        1.16        3.98      2.12 o 
   3   1   9      137.25      143.36      6.38 o 
   4   1   9      247.96      240.16     10.00 o 
   5   1   9      193.00      174.25      9.70 o 
   6   1   9      307.74      280.16     18.71 o 
   7   1   9       22.20       25.90      4.59 o 
   8   1   9      111.05      107.00      6.79 o 
   9   1   9       49.22       46.80      5.41 o 
  -6   2   9       80.65       73.29      7.96 o 
  -5   2   9       29.60       32.11      5.20 o 
  -4   2   9      246.83      237.05      7.74 o 
  -3   2   9      367.45      360.53     10.95 o 
  -2   2   9      181.40      182.52      7.10 o 
  -1   2   9      345.61      365.97     10.51 o 
   0   2   9      466.65      437.25      9.56 o 
   1   2   9      180.99      173.80      5.13 o 
   2   2   9      186.60      186.16      6.19 o 
   3   2   9      331.96      319.88     11.96 o 
   4   2   9      285.69      285.84     11.05 o 
   5   2   9        4.78        9.14      3.35 o 
   6   2   9       41.37       47.79      4.87 o 
   7   2   9       87.92       79.19      5.17 o 
   8   2   9        5.85        4.03      3.78 o 
   9   2   9      222.86      222.57      8.70 o 
  -5   3   9       38.08       33.99     11.19 o 
  -4   3   9       24.86       30.76      4.43 o 
  -3   3   9        1.66        4.00      3.97 o 
  -2   3   9      160.87      170.48     11.65 o 
  -1   3   9      435.45      398.72     14.17 o 
   0   3   9      156.14      167.38      4.83 o 
   1   3   9       85.17       90.70      3.56 o 
   2   3   9      330.82      314.94      8.90 o 
   3   3   9       44.96       59.82      3.76 o 
   4   3   9      385.87      359.66     10.93 o 
   5   3   9      463.04      417.14     15.13 o 
   6   3   9      550.03      527.81     15.67 o 
   7   3   9       24.29       22.88      3.94 o 
   8   3   9      244.52      237.86      8.70 o 
   9   3   9       31.78       38.10      4.58 o 
  -5   4   9        2.42        3.16      3.62 o 
  -4   4   9       94.41       82.10      5.90 o 
  -3   4   9        0.81       -0.44      3.33 o 
  -2   4   9        2.07        0.01      4.03 o 
  -1   4   9      545.36      526.01     17.55 o 
   0   4   9        0.99        3.83      2.32 o 
   1   4   9        0.83        2.04      1.97 o 
   2   4   9       12.33       18.67      2.57 o 
   3   4   9       42.26       41.12      3.65 o 
   4   4   9        8.16        8.40      2.95 o 
   5   4   9        0.25       -0.84      2.74 o 
   6   4   9       36.38       34.04      3.55 o 
   7   4   9      113.10      105.00      8.97 o 
   8   4   9        6.20        2.20      3.60 o 
   9   4   9        0.95        4.65      3.73 o 
  -5   5   9       14.12        2.90      6.56 o 
  -4   5   9       92.24       92.62      5.75 o 
  -3   5   9       13.58        7.46      4.69 o 
  -2   5   9      275.37      262.53     22.30 o 
  -1   5   9      151.48      155.41      8.57 o 
   0   5   9      219.17      214.49      7.00 o 
   1   5   9      780.92      718.60     14.17 o 
   2   5   9      293.66      306.65     10.03 o 
   3   5   9      731.84      725.32     16.58 o 
   4   5   9      457.77      428.24     12.18 o 
   5   5   9       31.73       32.32      3.68 o 
   6   5   9      315.50      308.35      9.29 o 
   7   5   9       84.43       77.93      4.72 o 
   8   5   9      186.77      176.13     15.92 o 
   9   5   9       11.77       11.81      4.18 o 
  -4   6   9      175.10      150.28      8.87 o 
  -3   6   9       90.15       85.29      7.20 o 
  -2   6   9       19.24       31.69      7.14 o 
  -1   6   9       36.13       34.28      5.28 o 
   0   6   9      214.05      224.93      8.59 o 
   1   6   9       71.48       63.79      3.65 o 
   2   6   9      818.96      819.02     19.56 o 
   3   6   9      144.60      122.95      7.77 o 
   4   6   9      218.26      219.01     12.17 o 
   5   6   9       75.69       86.44      5.53 o 
   6   6   9       81.32       78.10      5.28 o 
   7   6   9      103.63      109.81      5.55 o 
   8   6   9       40.62       45.33      8.36 o 
   9   6   9       77.66       78.45      7.60 o 
  -4   7   9       13.59       10.93      7.34 o 
  -3   7   9       16.06       17.52      5.55 o 
  -2   7   9      390.14      364.13     21.62 o 
  -1   7   9        0.86        5.94      5.50 o 
   0   7   9      277.85      245.05     12.69 o 
   1   7   9        1.22        1.64      2.57 o 
   2   7   9       70.41       65.94      5.55 o 
   3   7   9      710.42      661.76     18.00 o 
   4   7   9        5.66       10.38      3.92 o 
   5   7   9       68.84       75.96      5.75 o 
   6   7   9       37.88       42.50      4.76 o 
   7   7   9        6.07        5.84      3.82 o 
   8   7   9       26.09       28.59      4.67 o 
   9   7   9       75.97       79.38      5.75 o 
  -3   8   9      288.81      324.74     14.18 o 
  -2   8   9       13.25       16.33      5.52 o 
  -1   8   9      150.10      149.07      8.80 o 
   0   8   9      165.02      170.99      7.87 o 
   1   8   9       32.47       35.19      4.34 o 
   2   8   9      559.46      549.72     13.23 o 
   3   8   9        4.10        3.36      3.74 o 
   4   8   9      611.66      593.72     16.92 o 
   5   8   9       67.82       57.19      7.61 o 
   6   8   9      176.76      170.06      8.07 o 
   7   8   9      179.78      173.59      8.46 o 
   8   8   9        3.48        2.27      4.11 o 
  -2   9   9        0.19        0.45      5.41 o 
  -1   9   9       72.67       86.01      7.39 o 
   0   9   9       84.74       88.64      7.34 o 
   1   9   9       41.66       34.99      4.68 o 
   2   9   9        2.89        6.90      3.22 o 
   3   9   9      110.54      113.90     15.38 o 
   4   9   9       55.95       59.25      5.66 o 
   5   9   9        2.69        2.09      4.11 o 
   6   9   9      316.78      316.73     11.74 o 
   7   9   9        4.07        7.17      4.35 o 
   8   9   9      123.68      135.89      7.72 o 
  -1  10   9      111.35      123.56     12.16 o 
   0  10   9       32.39       35.17      5.79 o 
   1  10   9        1.47        3.96      3.97 o 
   2  10   9      268.63      282.19     12.28 o 
   3  10   9        5.24       -1.54      4.39 o 
   4  10   9       76.13       83.41      6.82 o 
   5  10   9       26.28       29.14      9.01 o 
   6  10   9      126.50      129.53      7.95 o 
   7  10   9       36.46       39.30      6.85 o 
   1  11   9      297.64      307.43     11.48 o 
   2  11   9       40.05       50.89      5.50 o 
   3  11   9       17.93        9.52      7.53 o 
   4  11   9      207.05      222.04     10.57 o 
   5  11   9       63.26       64.52      6.84 o 
  -2  -6  10       95.98       89.10      7.85 o 
  -1  -6  10       58.00       74.42      7.37 o 
   0  -6  10       48.47       57.89     26.35 o 
   1  -6  10      272.27      279.95     22.78 o 
   2  -6  10       15.98       13.71     11.39 o 
   3  -6  10       98.71      108.70     17.18 o 
  -3  -5  10        0.70       -2.33      7.72 o 
  -2  -5  10       58.30       68.99      7.17 o 
  -1  -5  10        8.80       10.21      5.50 o 
   0  -5  10      165.28      161.33      7.93 o 
   1  -5  10       22.61       15.25      9.46 o 
   2  -5  10      343.69      314.61     16.69 o 
   3  -5  10      208.75      229.05     21.53 o 
   4  -5  10       67.28       86.01      9.78 o 
  -4  -4  10       95.50      108.02      8.10 o 
  -3  -4  10        7.23       10.39      5.32 o 
  -2  -4  10       33.32       40.96      6.14 o 
  -1  -4  10       83.72       86.31     16.12 o 
   0  -4  10       33.01       35.82      4.72 o 
   1  -4  10       63.32       67.68      7.39 o 
   2  -4  10       18.53       10.33      6.69 o 
   3  -4  10       54.18       68.91      9.07 o 
   4  -4  10        0.15       -3.64      6.40 o 
   5  -4  10        1.15        0.27      6.40 o 
  -4  -3  10       23.19       26.73      4.66 o 
  -3  -3  10      451.72      458.27     16.72 o 
  -2  -3  10      226.68      237.69     18.63 o 
  -1  -3  10      146.89      144.19     16.51 o 
   0  -3  10      468.52      461.63     13.85 o 
   1  -3  10       36.39       30.68      3.75 o 
   2  -3  10      566.39      587.02     17.74 o 
   3  -3  10      124.50      121.67      8.73 o 
   4  -3  10      256.29      286.12     12.19 o 
   5  -3  10      161.05      188.52     11.03 o 
   6  -3  10       57.76       57.21      8.30 o 
  -5  -2  10        6.37        5.70      4.86 o 
  -4  -2  10        3.16        1.30      4.01 o 
  -3  -2  10        2.61        6.08      4.91 o 
  -2  -2  10        0.35       -1.99      4.16 o 
  -1  -2  10      186.33      189.11      9.61 o 
   0  -2  10        0.51        0.07      3.32 o 
   1  -2  10        9.54       13.46      2.91 o 
   2  -2  10      271.66      253.12     14.70 o 
   3  -2  10       17.09       26.47      5.16 o 
   4  -2  10      268.26      267.87     13.35 o 
   5  -2  10        3.92       -0.22      4.51 o 
   6  -2  10      234.60      241.84     18.28 o 
   7  -2  10      206.62      223.32     14.99 o 
  -5  -1  10       41.31       39.32      6.66 o 
  -4  -1  10       16.28       11.31      4.23 o 
  -3  -1  10      178.71      187.71      7.80 o 
  -2  -1  10       35.56       28.39      6.27 o 
  -1  -1  10     1216.64     1174.76     34.05 o 
   0  -1  10      347.14      333.88     10.81 o 
   1  -1  10        2.63        4.17      2.67 o 
   2  -1  10      205.72      211.17      8.91 o 
   3  -1  10        1.96        4.57      4.23 o 
   4  -1  10      238.84      263.18     19.98 o 
   5  -1  10       11.08       12.68      4.88 o 
   6  -1  10       41.00       45.47     10.22 o 
   7  -1  10       40.59       44.09      6.23 o 
  -5   0  10       12.20       15.52      5.00 o 
  -4   0  10      168.94      160.28     12.57 o 
  -3   0  10       12.67       17.02      3.97 o 
  -2   0  10      218.09      232.41     10.68 o 
  -1   0  10      280.39      291.89     11.98 o 
   0   0  10       74.58       82.72      4.53 o 
   1   0  10      860.93      880.92     17.14 o 
   2   0  10      160.81      153.25      5.57 o 
   3   0  10      411.06      386.75     12.89 o 
   4   0  10      323.36      303.64     12.21 o 
   5   0  10       13.60        3.18      4.11 o 
   6   0  10      636.04      632.34     41.13 o 
   7   0  10       30.91       35.30      6.04 o 
   8   0  10      117.26      115.03      8.37 o 
  -5   1  10       13.25        9.76      4.78 o 
  -4   1  10       11.81       11.28      4.07 o 
  -3   1  10        4.40        3.30      3.66 o 
  -2   1  10       45.48       47.93      5.66 o 
  -1   1  10      174.62      164.32      8.77 o 
   0   1  10      105.23      126.01      4.73 o 
   1   1  10       34.51       36.41      3.24 o 
   2   1  10       37.56       41.14      3.23 o 
   3   1  10      181.26      183.87      8.31 o 
   4   1  10       34.90       35.08      4.70 o 
   5   1  10      527.96      554.58     16.51 o 
   6   1  10        4.77        1.16      4.15 o 
   7   1  10       13.48       14.12      4.74 o 
   8   1  10       65.10       65.62      6.56 o 
  -5   2  10        4.58        9.29      4.69 o 
  -4   2  10      206.07      196.53      8.16 o 
  -3   2  10       24.40       14.33      3.94 o 
  -2   2  10      404.11      414.11     15.25 o 
  -1   2  10        3.92        2.56      3.99 o 
   0   2  10      164.50      169.44      5.61 o 
   1   2  10      157.39      171.28      5.61 o 
   2   2  10      175.79      171.91      5.90 o 
   3   2  10      832.14      818.25     26.48 o 
   4   2  10       62.93       58.61      5.39 o 
   5   2  10      110.65      105.33      6.61 o 
   6   2  10       93.49      101.69      6.85 o 
   7   2  10       13.55       16.14      5.99 o 
   8   2  10      150.48      148.80      7.40 o 
  -5   3  10      124.93      116.73      8.69 o 
  -4   3  10        7.70        8.32      4.19 o 
  -3   3  10        2.08       -0.40      3.63 o 
  -2   3  10      342.22      342.06     17.96 o 
  -1   3  10       18.22       13.43      4.49 o 
   0   3  10      949.37      923.50     27.13 o 
   1   3  10        5.01        6.03      2.58 o 
   2   3  10      453.63      476.02     14.91 o 
   3   3  10      147.99      141.98      7.31 o 
   4   3  10      167.41      173.30      9.78 o 
   5   3  10      486.31      464.96     18.01 o 
   6   3  10       10.99       14.72      4.99 o 
   7   3  10      342.39      330.03     10.65 o 
   8   3  10        5.90        8.01      4.25 o 
  -4   4  10       54.51       52.65      5.27 o 
  -3   4  10        4.70        5.35      3.80 o 
  -2   4  10      243.50      228.68     11.11 o 
  -1   4  10        6.62       13.12      4.67 o 
   0   4  10       10.28        9.41      4.27 o 
   1   4  10        3.96        8.64      2.57 o 
   2   4  10        7.77        5.71      2.33 o 
   3   4  10       31.32       32.58      3.78 o 
   4   4  10       20.11       23.78      3.64 o 
   5   4  10       22.20       20.89      3.57 o 
   6   4  10        9.51        8.12      4.23 o 
   7   4  10        6.44       13.33      7.83 o 
   8   4  10        6.74        6.48      4.00 o 
  -4   5  10       60.11       67.39      7.10 o 
  -3   5  10      613.83      583.59     20.11 o 
  -2   5  10      216.06      230.83     15.35 o 
  -1   5  10        3.18       -4.12      4.12 o 
   0   5  10      964.24     1008.35     29.99 o 
   1   5  10        3.52        6.16      2.61 o 
   2   5  10      694.42      704.71     15.60 o 
   3   5  10       26.46       26.50      3.71 o 
   4   5  10       60.05       69.30      4.91 o 
   5   5  10      196.39      195.66      7.48 o 
   6   5  10        6.79        9.78      3.49 o 
   7   5  10      246.88      269.82     13.71 o 
   8   5  10       13.91        9.69      4.76 o 
  -3   6  10       67.86       61.13      7.04 o 
  -2   6  10       10.34        5.10      4.91 o 
  -1   6  10      382.34      356.38     21.04 o 
   0   6  10        2.11        2.93      4.36 o 
   1   6  10       73.02       87.68      4.32 o 
   2   6  10      183.67      193.49      8.86 o 
   3   6  10        2.05        0.86      3.50 o 
   4   6  10      669.66      658.88     18.07 o 
   5   6  10        9.10        9.63      4.91 o 
   6   6  10      112.83      122.17      6.13 o 
   7   6  10       22.08       23.15      3.99 o 
   8   6  10       16.47       14.93      4.08 o 
  -3   7  10      137.30      122.32     20.66 o 
  -2   7  10       48.55       58.30      6.72 o 
  -1   7  10       62.88       58.47      6.67 o 
   0   7  10       43.96       34.12      5.55 o 
   1   7  10       25.87       22.26      4.11 o 
   2   7  10      381.33      380.43     10.06 o 
   3   7  10      272.12      271.68     10.43 o 
   4   7  10       11.42       12.32      5.83 o 
   5   7  10       13.67       15.60      5.82 o 
   6   7  10        0.05        2.92      3.90 o 
   7   7  10       74.89       73.68     10.36 o 
   8   7  10       84.17       96.86      6.55 o 
  -2   8  10       46.13       48.46      6.84 o 
  -1   8  10       77.01       78.64      9.07 o 
   0   8  10       86.19      103.07     12.55 o 
   1   8  10      572.58      577.37     16.40 o 
   2   8  10       11.58       14.20      3.38 o 
   3   8  10       53.89       56.43      5.80 o 
   4   8  10      233.58      256.64     10.57 o 
   5   8  10       20.34       17.08      4.72 o 
   6   8  10      289.96      286.57     10.91 o 
   7   8  10       47.15       44.46      5.36 o 
  -1   9  10       58.01       75.15      7.78 o 
   0   9  10        6.98        2.93      5.14 o 
   1   9  10       25.60       28.51      4.85 o 
   2   9  10        0.73        5.43      3.74 o 
   3   9  10      205.68      211.22     13.42 o 
   4   9  10       14.43        7.54      4.56 o 
   5   9  10       71.89       80.74      6.67 o 
   6   9  10        2.15       -4.33      4.33 o 
   7   9  10       20.72       10.75      5.67 o 
   0  10  10       80.21       88.36      8.03 o 
   1  10  10       16.58        9.21      5.47 o 
   2  10  10       43.54       43.01      5.76 o 
   3  10  10       70.39       49.37      7.70 o 
   4  10  10       34.20       29.81      5.62 o 
   5  10  10       12.68       10.09      5.03 o 
   6  10  10       26.82       36.39      6.62 o 
   0  -5  11       16.76       17.94      5.63 o 
   1  -5  11       45.31       53.87     12.94 o 
   2  -5  11       32.38       28.00     12.36 o 
  -2  -4  11       11.38       11.58      8.69 o 
  -1  -4  11        0.74        0.39      5.11 o 
   0  -4  11      192.20      197.14     10.39 o 
   1  -4  11        2.54        0.58      9.27 o 
   2  -4  11      227.91      225.31     19.50 o 
   3  -4  11        2.66        0.90      7.10 o 
   4  -4  11       71.91       87.51     10.47 o 
  -3  -3  11      136.86      146.83      9.28 o 
  -2  -3  11        9.36        8.78      7.63 o 
  -1  -3  11      282.20      325.86     37.07 o 
   0  -3  11       20.93        8.65     13.42 o 
   1  -3  11       61.37       65.33      6.28 o 
   2  -3  11      133.54      149.40     23.36 o 
   3  -3  11       16.07       25.75      6.08 o 
   4  -3  11      189.82      196.25     10.43 o 
   5  -3  11       43.69       51.34      8.77 o 
  -3  -2  11      108.74      117.42     16.60 o 
  -2  -2  11      127.25      124.48      8.59 o 
  -1  -2  11        0.20        0.60      4.77 o 
   0  -2  11       83.77       87.49      7.05 o 
   1  -2  11      358.88      383.01     14.70 o 
   2  -2  11      126.31      123.24      7.82 o 
   3  -2  11      107.37      113.21     12.50 o 
   4  -2  11        0.97        5.75      5.25 o 
   5  -2  11       99.75       97.74      7.92 o 
   6  -2  11        1.39        4.28      5.57 o 
  -4  -1  11      217.04      243.46     16.99 o 
  -3  -1  11        3.04        0.14      5.17 o 
  -2  -1  11       83.18       82.33     16.02 o 
  -1  -1  11       32.68       32.05      7.63 o 
   0  -1  11      177.20      175.13     10.91 o 
   1  -1  11      463.87      494.45     11.41 o 
   2  -1  11        1.80        0.12      4.42 o 
   3  -1  11        1.96       -3.10      4.29 o 
   4  -1  11      106.48      108.45      8.18 o 
   5  -1  11       18.06       24.74      5.52 o 
   6  -1  11      389.96      353.80     22.87 o 
  -4   0  11       97.24      102.11     14.77 o 
  -3   0  11        7.69       12.00      5.36 o 
  -2   0  11      302.08      310.66     15.54 o 
  -1   0  11       17.52       13.46      8.40 o 
   0   0  11      564.97      585.24     19.53 o 
   1   0  11      106.34      120.89      5.10 o 
   2   0  11        9.44       10.81      3.76 o 
   3   0  11      697.22      724.49     20.66 o 
   4   0  11        3.16        4.76      4.48 o 
   5   0  11      283.86      271.59     11.49 o 
   6   0  11        2.07        4.24      5.03 o 
   7   0  11       29.53       34.07      5.94 o 
  -4   1  11       46.55       56.78     13.03 o 
  -3   1  11      108.67      120.87     10.23 o 
  -2   1  11       99.18      101.54     12.55 o 
  -1   1  11      111.98      103.79      8.01 o 
   0   1  11        7.68        6.39      4.45 o 
   1   1  11       30.98       25.05      3.22 o 
   2   1  11      155.42      172.58      6.27 o 
   3   1  11       89.19       76.22      6.38 o 
   4   1  11      113.42      114.69      7.53 o 
   5   1  11       10.26       10.85      4.89 o 
   6   1  11       36.44       35.24     11.35 o 
   7   1  11        7.17       11.44      6.88 o 
  -4   2  11      135.53      119.77      6.86 o 
  -3   2  11       98.42       97.38     14.87 o 
  -2   2  11      328.62      339.38     14.67 o 
  -1   2  11       11.36        9.01      4.82 o 
   0   2  11      453.20      473.16     16.63 o 
   1   2  11        6.76        0.08      2.68 o 
   2   2  11      214.15      209.84      9.91 o 
   3   2  11       49.71       51.85      4.95 o 
   4   2  11       37.66       36.21      4.50 o 
   5   2  11      556.28      538.85     18.98 o 
   6   2  11        2.30        7.44      4.19 o 
   7   2  11       60.35       46.15      6.33 o 
  -3   3  11      128.17      133.53      9.46 o 
  -2   3  11       15.69       14.87      5.10 o 
  -1   3  11      199.89      186.32     10.33 o 
   0   3  11        2.66        1.44      4.31 o 
   1   3  11       16.13       19.03      3.09 o 
   2   3  11      148.57      146.83     10.17 o 
   3   3  11       11.21        9.35      4.34 o 
   4   3  11      258.82      240.67     10.08 o 
   5   3  11       17.67       15.13      4.86 o 
   6   3  11       81.24       77.57      6.86 o 
   7   3  11      188.71      193.81      8.40 o 
   8   3  11       55.23       52.20      5.64 o 
  -3   4  11       11.73       13.91      8.88 o 
  -2   4  11       34.46       34.10      5.98 o 
  -1   4  11        1.11        5.67      5.19 o 
   0   4  11      333.46      327.83     13.14 o 
   1   4  11      110.22      123.47      5.11 o 
   2   4  11      124.73      119.39      5.33 o 
   3   4  11       11.18        1.79      4.34 o 
   4   4  11        3.32        5.35      7.54 o 
   5   4  11       31.48       35.46      5.38 o 
   6   4  11      169.33      171.91      9.01 o 
   7   4  11       56.58       58.21      8.14 o 
   8   4  11       31.20       31.49      5.05 o 
  -3   5  11       32.34       27.49      6.34 o 
  -2   5  11        4.68       -0.39      5.28 o 
  -1   5  11      291.19      307.13     13.33 o 
   0   5  11       20.83       22.88      5.24 o 
   1   5  11      174.78      174.73      7.61 o 
   2   5  11      154.27      165.62      7.08 o 
   3   5  11        4.40        2.71      3.58 o 
   4   5  11      517.78      543.55     14.40 o 
   5   5  11        9.32       10.27      3.77 o 
   6   5  11      190.63      177.16      9.81 o 
   7   5  11       62.08       47.46      6.06 o 
   8   5  11       11.86       14.69      4.71 o 
  -2   6  11      125.77      139.75      9.59 o 
  -1   6  11        0.73       -3.60      5.05 o 
   0   6  11        0.65        4.28      5.21 o 
   1   6  11      114.17      122.48      7.64 o 
   2   6  11        1.05        3.14      3.07 o 
   3   6  11      372.47      390.72     14.67 o 
   4   6  11       31.80       29.24      4.85 o 
   5   6  11        6.56        4.92      4.16 o 
   6   6  11      243.96      244.86      9.11 o 
   7   6  11        6.19        3.31      3.82 o 
  -2   7  11        9.52        6.73      9.46 o 
  -1   7  11       45.56       50.73     13.23 o 
   0   7  11        0.73        4.22      5.15 o 
   1   7  11      199.84      213.45     10.48 o 
   2   7  11       16.46       19.63      3.52 o 
   3   7  11      262.37      217.71      9.51 o 
   4   7  11      175.26      145.53      9.00 o 
   5   7  11       33.19       52.49     11.46 o 
   6   7  11      141.79      137.27      7.71 o 
   7   7  11       17.74       18.90      4.67 o 
  -1   8  11       16.45       19.04      6.26 o 
   0   8  11       87.77      102.33      9.27 o 
   1   8  11        3.12        2.63      7.72 o 
   2   8  11       91.12       87.23      5.83 o 
   3   8  11      265.50      264.35     10.94 o 
   4   8  11        4.42        9.11      4.54 o 
   5   8  11      185.37      181.80      9.04 o 
   6   8  11       17.00       16.06      4.99 o 
   1   9  11        5.18        5.94      6.08 o 
   2   9  11       35.44       36.18      5.41 o 
   3   9  11       89.56       84.43     11.95 o 
   4   9  11       62.95       81.18      8.44 o 
   5   9  11        0.39        3.81      4.99 o 
   6   9  11       22.62       31.47      8.69 o 
   0  -3  12       40.84       47.70     17.67 o 
   1  -3  12       91.17       97.50     13.71 o 
   2  -3  12        3.39       -6.37      8.50 o 
  -1  -2  12       47.53       48.38      6.79 o 
   0  -2  12       22.17       28.24      5.80 o 
   1  -2  12        9.72        1.35      5.60 o 
   2  -2  12      226.06      236.39     13.54 o 
   3  -2  12        5.06        4.82      5.44 o 
   4  -2  12        6.19        8.92      5.68 o 
  -2  -1  12      191.97      202.72     14.96 o 
  -1  -1  12       14.78       14.28      5.75 o 
   0  -1  12      279.82      296.04     12.78 o 
   1  -1  12      117.86      115.07      9.27 o 
   2  -1  12       20.67       27.07      5.87 o 
   3  -1  12      122.19      122.13      8.36 o 
   4  -1  12       30.35       35.05      6.40 o 
   5  -1  12      112.92      126.00     12.91 o 
  -2   0  12        1.63       -1.32      5.79 o 
  -1   0  12      226.55      249.72     12.15 o 
   0   0  12       23.37       25.28      5.74 o 
   1   0  12        7.81        1.74      5.41 o 
   2   0  12      379.87      405.08     16.83 o 
   3   0  12       19.30       29.62      5.75 o 
   4   0  12      357.51      358.27     14.49 o 
   5   0  12        4.54       -1.44      5.25 o 
   6   0  12       30.95       36.61      6.44 o 
  -2   1  12       14.16       18.50      5.93 o 
  -1   1  12        7.95       -4.20      5.19 o 
   0   1  12      176.21      184.69     10.03 o 
   1   1  12       36.39       46.53      6.95 o 
   2   1  12        0.40       -4.63      4.63 o 
   3   1  12        2.17        5.22      4.80 o 
   4   1  12        8.95        4.09      5.07 o 
   5   1  12        0.08        3.75      4.96 o 
   6   1  12      398.02      389.84     14.58 o 
  -2   2  12        9.31       14.63      5.61 o 
  -1   2  12      154.96      142.89     10.52 o 
   0   2  12       29.50       24.68      5.43 o 
   1   2  12      222.74      244.98     11.58 o 
   2   2  12       91.90       96.39      4.44 o 
   3   2  12       15.91       16.93      4.43 o 
   4   2  12      327.42      322.34     11.09 o 
   5   2  12        1.50       -4.03      4.03 o 
   6   2  12      155.32      157.57      8.15 o 
  -2   3  12       23.78       36.15      6.49 o 
  -1   3  12      106.67      107.52      8.16 o 
   0   3  12        2.28        4.86      5.14 o 
   1   3  12      171.13      166.52      9.04 o 
   2   3  12       25.56       21.39      3.26 o 
   3   3  12      295.91      304.26     12.14 o 
   4   3  12       33.69       38.20      8.17 o 
   5   3  12        9.95        7.83      4.46 o 
   6   3  12      190.55      189.29      8.64 o 
   7   3  12       12.31        9.25      7.77 o 
  -2   4  12       11.20       19.49      6.35 o 
  -1   4  12      101.72       97.91     21.33 o 
   0   4  12       52.70       51.41      9.07 o 
   1   4  12        2.14        0.93      4.50 o 
   2   4  12       11.92       10.91      3.08 o 
   3   4  12       22.31       14.54      5.23 o 
   4   4  12       99.27       95.80      9.64 o 
   5   4  12      119.04      127.29      8.93 o 
   6   4  12       41.95       38.14      5.30 o 
   7   4  12        2.51       10.85      4.87 o 
  -1   5  12       28.22       40.00      6.68 o 
   0   5  12      116.83      121.18      8.39 o 
   1   5  12      262.49      264.78     11.69 o 
   2   5  12        8.83       11.30      3.19 o 
   3   5  12      161.93      152.13     11.40 o 
   4   5  12        5.11        7.39      5.04 o 
   5   5  12      212.85      219.61     12.72 o 
   6   5  12       48.82       49.07      6.55 o 
  -1   6  12       66.92       73.72      7.69 o 
   0   6  12      388.24      409.05     37.07 o 
   1   6  12        3.99       -5.32      6.56 o 
   2   6  12      166.77      158.59     12.00 o 
   3   6  12        3.16        7.02      4.74 o 
   4   6  12       53.46       63.75      6.40 o 
   5   6  12      157.66      145.26     12.30 o 
   6   6  12       74.62       75.54      5.89 o 
   0   7  12      161.44      176.19     12.36 o 
   1   7  12       35.76       38.56      5.89 o 
   2   7  12       14.24       11.40      6.47 o 
   3   7  12        0.58       -0.74      4.59 o 
   4   7  12       86.48       78.22      8.50 o 
   5   7  12       24.65       29.09      5.32 o 
   6   7  12       14.92       14.20      5.06 o 
   1   8  12       14.27       23.66      6.37 o 
   2   8  12      319.90      344.05     15.83 o 
   3   8  12        2.88        3.26      5.15 o 
   4   8  12      258.72      272.31     11.46 o 
   5   8  12       10.28        2.70      5.00 o 
   1   0  13      296.56      319.14     16.41 o 
   2   0  13        2.31        5.60      9.65 o 
   3   0  13       78.33       67.78      7.28 o 
   0   1  13      184.09      193.25     12.26 o 
   1   1  13       50.36       53.87      7.53 o 
   2   1  13       11.54        1.69      6.28 o 
   3   1  13       39.32       37.37      6.21 o 
   4   1  13       45.68       47.12      6.63 o 
   0   2  13        3.64        1.90      6.18 o 
   1   2  13      381.44      407.57     19.50 o 
   2   2  13        1.64        0.97      6.14 o 
   3   2  13       34.49       44.14      5.51 o 
   4   2  13        1.15       -4.09      4.44 o 
   5   2  13       54.87       31.76      8.31 o 
   0   3  13      198.43      233.08     23.26 o 
   1   3  13        3.34        0.58      5.79 o 
   2   3  13        2.74       -7.53      7.92 o 
   3   3  13      234.08      243.10      9.58 o 
   4   3  13        1.24        1.01      5.35 o 
   5   3  13      139.67      146.41     13.26 o 
   0   4  13       24.69       28.75      6.47 o 
   1   4  13       24.07       17.38      6.37 o 
   3   4  13      108.73      134.74      8.91 o 
   4   4  13       46.68       38.53      6.31 o 
   5   4  13        8.59        6.85      4.71 o 
   1   5  13       98.96      105.11     26.26 o 
   3   5  13       17.83        8.23      6.22 o 
   4   5  13        8.63        3.06      5.38 o 
   3   6  13        1.28        3.36      5.08 o 
   4   6  13      132.03      149.94     11.62 o 
                                                 
